# Supplementary material for: {rac-5-[Meth­oxy(phen­yl)meth­yl]-10,20-diphenyl­porphyrinato}nickel(II)
Source: Acta Crystallogr Sect E Struct Rep Online. 2011 Jan 29;67(Pt 2):m265. doi: 10.1107/S1600536811002960 (PMC3051756; doi:10.1107/S1600536811002960)
Supplement: Supplementary file 1 [file e-67-0m265-sup1.cif]

##############################################################################
###                                                                        ###
###        Electronic paper (Acta Crystallographica Section E)             ###
###                                                                        ###
##############################################################################
#                                                                            #
# This CIF contains the data in a paper accepted for publication in Acta     #
# Crystallographica Section E. It conforms to the requirements of Notes      #
# for Authors for Section E, and has been peer reviewed under the auspices   #
# of the IUCr Commission on Journals.                                        #
#                                                                            #
# Full details of the Crystallographic Information File format               #
# are given in the paper "The Crystallographic Information File (CIF):       #
# a New Standard Archive File for Crystallography" by S. R. Hall, F. H.      #
# Allen and I. D. Brown [Acta Cryst. (1991), A47, 655-685].                  #
#                                                                            #
# The current version of the core CIF dictionary is obtainable from          #
# ftp://ftp.iucr.org/pub/cif_core.dic. The current version number is 2.4.    #
#                                                                            #
# Software is freely available for graphical display of the structure(s) in  #
# this CIF.  For information consult the CIF home page http://www.iucr.org/  #
# cif/home.html                                                              #
#                                                                            #
# This file may be used for bona fide research purposes within the           #
# scientific community so long as proper attribution is given to the journal # 
# article from which it was obtained.                                        #
#                                                                            #
##############################################################################
                                             
data_I
_audit_creation_method     SHELXL-97
_chemical_name_systematic
;
{<i>rac</i>-5-[Methoxy(phenyl)methyl]-10,20-diphenylporphyrinato}nickel(II)
;
_chemical_name_common     ?
_chemical_formula_moiety     'C40 H28 N4 Ni1 O1'
_chemical_formula_sum     'C40 H28 N4 Ni1 O1'
_chemical_formula_iupac     '[Ni (C40 H28 N4 O)]'
_chemical_formula_weight     639.37
_chemical_melting_point     ?
_symmetry_cell_setting     triclinic
_symmetry_space_group_name_H-M     'P -1'
_symmetry_space_group_name_Hall     '-P 1'
loop_
    _symmetry_equiv_pos_as_xyz
    'x, y, z'
    '-x, -y, -z'
_cell_length_a     10.869(2)
_cell_length_b     11.984(2)
_cell_length_c     12.332(3)
_cell_angle_alpha     72.356(6)
_cell_angle_beta     85.305(8)
_cell_angle_gamma     74.219(7)
_cell_volume     1473.0(5)
_cell_formula_units_Z     2
_cell_measurement_reflns_used     4706
_cell_measurement_theta_min     1.9470
_cell_measurement_theta_max     28.2771
_cell_measurement_temperature     123.1500
_exptl_crystal_description     prism
_exptl_crystal_colour     red
_exptl_crystal_size_max     0.20
_exptl_crystal_size_mid     0.20
_exptl_crystal_size_min     0.20
_exptl_crystal_density_diffrn     1.442
_exptl_crystal_density_meas     ?
_exptl_crystal_density_method     'not measured'
_exptl_crystal_F_000     664
_exptl_absorpt_coefficient_mu     0.700
_exptl_absorpt_correction_type     multi-scan
_exptl_absorpt_process_details     '(CrystalClear; Rigaku, 2007)'
_exptl_absorpt_correction_T_min     0.8726
_exptl_absorpt_correction_T_max     0.8726
_exptl_special_details
;
;
_diffrn_ambient_temperature     123.1500
_diffrn_radiation_type     MoK\a
_diffrn_radiation_wavelength     0.7107
_diffrn_radiation_source     'Sealed Tube'
_diffrn_radiation_monochromator     'Graphite Monochromator'
_diffrn_measurement_device
;
Rigaku Saturn724
;
_diffrn_measurement_method     'dtprofit.ref'
_diffrn_detector_area_resol_mean     28.5714
_diffrn_reflns_number     29300
_diffrn_reflns_av_R_equivalents     0.0396
_diffrn_reflns_av_sigmaI/netI     0.0432
_diffrn_reflns_theta_min     2.61
_diffrn_reflns_theta_max     28.41
_diffrn_reflns_theta_full     28.41
_diffrn_measured_fraction_theta_max     0.980
_diffrn_measured_fraction_theta_full     0.980
_diffrn_reflns_limit_h_min     -14
_diffrn_reflns_limit_h_max     14
_diffrn_reflns_limit_k_min     -16
_diffrn_reflns_limit_k_max     15
_diffrn_reflns_limit_l_min     -16
_diffrn_reflns_limit_l_max     16
_diffrn_standards_interval_count     500
_diffrn_standards_decay_%     0
_refine_special_details
;
Refinement of <i>F</i>^2^ against ALL reflections. The weighted <i>R</i>-factor
<i>wR</i> and goodness of fit <i>S</i> are based on <i>F</i>^2^, conventional
<i>R</i>-factors <i>R</i> are based on <i>F</i>, with <i>F</i> set to zero for
negative <i>F</i>^2^. The threshold expression of <i>F</i>^2^ >
\s(<i>F</i>^2^) is used only for calculating <i>R</i>-factors(gt) <i>etc</i>.
and is not relevant to the choice of reflections for refinement.
<i>R</i>-factors based on <i>F</i>^2^ are statistically about twice as large
as those based on <i>F</i>, and <i>R</i>- factors based on ALL data will be
even larger. The compound crystallized with crystallographic disorder of the
methoxy group at the <i>meso</i> carbon (C51) with the site-occupancy factors
of 0.533(3) and 0.467(3) for part A and B respectively. The H atoms bonded to
C58 and C58<i>a</i> atoms were refined with standard distances of 0.97 \%A,
for methyl groups with <i>U</i>~iso~(H)=1.5Ueq(C) and the H atom for C51 was
refined with 0.98\%A with <i>U</i>~iso~(H)=1.2 <i>U</i>~eq~(C).
;
_reflns_number_total     7270
_reflns_number_gt     6754
_reflns_threshold_expression     I>2sigma(I)
_refine_ls_structure_factor_coef     Fsqd
_refine_ls_matrix_type     full
_refine_ls_R_factor_all     0.0584
_refine_ls_R_factor_gt     0.0530
_refine_ls_wR_factor_gt     0.1052
_refine_ls_wR_factor_ref     0.1081
_refine_ls_goodness_of_fit_ref     1.104
_refine_ls_restrained_S_all     1.104
_refine_ls_number_reflns     7270
_refine_ls_number_parameters     436
_refine_ls_number_restraints     0
_refine_ls_hydrogen_treatment     constr
_refine_ls_weighting_scheme     calc
_refine_ls_weighting_details
         'calc w=1/[\s^2^(Fo^2^)+(0.0324P)^2^+1.2452P] where P=(Fo^2^+2Fc^2^)/3'
_atom_sites_solution_hydrogens     geom
_atom_sites_solution_primary     direct
_atom_sites_solution_secondary     difmap
_refine_ls_shift/su_max     0.001
_refine_ls_shift/su_mean     0.000
_refine_diff_density_max     0.366
_refine_diff_density_min     -0.517
_refine_ls_extinction_method     none
_refine_ls_extinction_coef     ?
loop_
    _atom_type_symbol
    _atom_type_description
    _atom_type_scat_dispersion_real
    _atom_type_scat_dispersion_imag
    _atom_type_scat_source
    'C' 'C' 0.0033 0.0016
                         'International Tables Vol C Tables 4.2.6.8 and 6.1.1.4'
    'H' 'H' 0.0000 0.0000
                         'International Tables Vol C Tables 4.2.6.8 and 6.1.1.4'
    'N' 'N' 0.0061 0.0033
                         'International Tables Vol C Tables 4.2.6.8 and 6.1.1.4'
    'Ni' 'Ni' 0.3393 1.1124
                         'International Tables Vol C Tables 4.2.6.8 and 6.1.1.4'
    'O' 'O' 0.0106 0.0060
                         'International Tables Vol C Tables 4.2.6.8 and 6.1.1.4'
_computing_data_collection     'CrystalClear (Rigaku, 2007)'
_computing_cell_refinement     'CrystalClear (Rigaku, 2007)'
_computing_data_reduction     'CrystalClear (Rigaku, 2007)'
_computing_structure_solution     'SHELXS97 (Sheldrick, 2008)'
_computing_structure_refinement     'SHELXL97 (Sheldrick, 2008)'
_computing_molecular_graphics     'SHELXTL (Sheldrick, 2008)'
_computing_publication_material     'SHELXL97 (Sheldrick, 2008)'
loop_
    _atom_site_type_symbol
    _atom_site_label
    _atom_site_fract_x
    _atom_site_fract_y
    _atom_site_fract_z
    _atom_site_U_iso_or_equiv
    _atom_site_adp_type
    _atom_site_calc_flag
    _atom_site_refinement_flags
    _atom_site_occupancy
    _atom_site_disorder_assembly
    _atom_site_disorder_group
    Ni Ni 0.06269(3) 0.66980(3) 0.41138(2) 0.02087(8) Uani d . 1 . .
    O O1 -0.1607(3) 0.9874(3) -0.0116(3) 0.0299(8) Uani d P 0.534(4) A 1
    C C58 -0.1951(6) 1.0236(5) -0.1294(4) 0.0373(13) Uani d P 0.534(4) A 1
    H H58A -0.2379 1.1105 -0.1538 0.056 Uiso calc PR 0.534(4) A 1
    H H58B -0.2531 0.9777 -0.1397 0.056 Uiso calc PR 0.534(4) A 1
    H H58C -0.1179 1.0074 -0.1750 0.056 Uiso calc PR 0.534(4) A 1
    O O1A -0.0393(3) 0.8932(3) -0.0643(3) 0.0282(9) Uani d P 0.466(4) A 2
    C C58A -0.1124(5) 0.9638(5) -0.1660(4) 0.0317(13) Uani d P 0.466(4) A 2
    H H58D -0.0571 0.9623 -0.2328 0.047 Uiso calc PR 0.466(4) A 2
    H H58E -0.1464 1.0477 -0.1639 0.047 Uiso calc PR 0.466(4) A 2
    H H58F -0.1833 0.9295 -0.1706 0.047 Uiso calc PR 0.466(4) A 2
    N N21 -0.06152(17) 0.82009(17) 0.34561(15) 0.0224(4) Uani d . 1 . .
    N N22 0.13478(17) 0.67312(17) 0.26209(15) 0.0224(4) Uani d . 1 . .
    N N23 0.18836(17) 0.51926(17) 0.47673(15) 0.0217(4) Uani d . 1 . .
    N N24 -0.00879(17) 0.66697(17) 0.56101(15) 0.0229(4) Uani d . 1 . .
    C C1 -0.1395(2) 0.8957(2) 0.40303(19) 0.0249(4) Uani d . 1 . .
    C C2 -0.2243(2) 0.9954(2) 0.3252(2) 0.0292(5) Uani d . 1 . .
    H H2 -0.2845 1.0612 0.3434 0.035 Uiso calc R 1 . .
    C C3 -0.2025(2) 0.9785(2) 0.2211(2) 0.0292(5) Uani d . 1 . .
    H H3 -0.2467 1.0287 0.1529 0.035 Uiso calc R 1 . .
    C C4 -0.0998(2) 0.8703(2) 0.23274(18) 0.0239(4) Uani d . 1 . .
    C C5 -0.0403(2) 0.8278(2) 0.14332(18) 0.0240(4) Uani d . 1 A .
    C C6 0.0776(2) 0.7423(2) 0.15786(18) 0.0229(4) Uani d . 1 . .
    C C7 0.1641(2) 0.7195(2) 0.06717(19) 0.0275(5) Uani d . 1 . .
    H H7 0.1475 0.7538 -0.0121 0.033 Uiso calc R 1 . .
    C C8 0.2729(2) 0.6402(2) 0.11593(19) 0.0282(5) Uani d . 1 . .
    H H8 0.3486 0.6116 0.0774 0.034 Uiso calc R 1 . .
    C C9 0.2530(2) 0.6072(2) 0.23683(19) 0.0241(4) Uani d . 1 . .
    C C10 0.3340(2) 0.5109(2) 0.31438(19) 0.0238(4) Uani d . 1 . .
    C C11 0.2962(2) 0.4657(2) 0.42545(18) 0.0232(4) Uani d . 1 . .
    C C12 0.3591(2) 0.3490(2) 0.50041(19) 0.0266(5) Uani d . 1 . .
    H H12 0.4356 0.2948 0.4854 0.032 Uiso calc R 1 . .
    C C13 0.2880(2) 0.3315(2) 0.59614(19) 0.0265(5) Uani d . 1 . .
    H H13 0.3039 0.2616 0.6606 0.032 Uiso calc R 1 . .
    C C14 0.1843(2) 0.4377(2) 0.58233(18) 0.0228(4) Uani d . 1 . .
    C C15 0.0995(2) 0.4599(2) 0.66710(19) 0.0244(4) Uani d . 1 . .
    H H15 0.1007 0.3960 0.7354 0.029 Uiso calc R 1 . .
    C C16 0.0134(2) 0.5698(2) 0.65786(18) 0.0240(4) Uani d . 1 . .
    C C17 -0.0566(2) 0.6025(2) 0.7521(2) 0.0295(5) Uani d . 1 . .
    H H17 -0.0589 0.5505 0.8272 0.035 Uiso calc R 1 . .
    C C18 -0.1184(2) 0.7206(2) 0.7145(2) 0.0312(5) Uani d . 1 . .
    H H18 -0.1695 0.7687 0.7586 0.037 Uiso calc R 1 . .
    C C19 -0.0921(2) 0.7607(2) 0.59404(19) 0.0248(4) Uani d . 1 . .
    C C20 -0.1506(2) 0.8725(2) 0.52061(19) 0.0256(5) Uani d . 1 . .
    C C51 -0.1098(2) 0.8703(2) 0.0298(2) 0.0336(6) Uani d . 1 . .
    H H51 -0.0424 0.8493 -0.0262 0.040 Uiso calc PR 0.534(4) A 1
    H H51A -0.1685 0.9511 0.0283 0.040 Uiso d PR 0.466(4) A 2
    C C52 -0.1998(2) 0.7901(2) 0.03594(19) 0.0280(5) Uani d . 1 A .
    C C53 -0.3275(2) 0.8242(3) 0.0657(2) 0.0375(6) Uani d . 1 . .
    H H53 -0.3621 0.9014 0.0775 0.045 Uiso calc R 1 A .
    C C54 -0.4051(3) 0.7458(3) 0.0782(2) 0.0425(7) Uani d . 1 A .
    H H54 -0.4926 0.7699 0.0980 0.051 Uiso calc R 1 . .
    C C55 -0.3551(3) 0.6327(3) 0.0621(2) 0.0386(6) Uani d . 1 . .
    H H55 -0.4075 0.5785 0.0723 0.046 Uiso calc R 1 A .
    C C56 -0.2285(3) 0.5993(3) 0.0310(2) 0.0380(6) Uani d . 1 A .
    H H56 -0.1941 0.5224 0.0184 0.046 Uiso calc R 1 . .
    C C57 -0.1515(2) 0.6774(2) 0.0180(2) 0.0320(5) Uani d . 1 . .
    H H57 -0.0646 0.6536 -0.0034 0.038 Uiso calc R 1 A .
    C C101 0.4587(2) 0.4433(2) 0.27784(18) 0.0240(4) Uani d . 1 . .
    C C102 0.4646(2) 0.3764(2) 0.2015(2) 0.0281(5) Uani d . 1 . .
    H H102 0.3881 0.3775 0.1685 0.034 Uiso calc R 1 . .
    C C103 0.5811(2) 0.3085(2) 0.1734(2) 0.0321(5) Uani d . 1 . .
    H H103 0.5841 0.2637 0.1211 0.039 Uiso calc R 1 . .
    C C104 0.6934(2) 0.3057(2) 0.2216(2) 0.0328(5) Uani d . 1 . .
    H H104 0.7732 0.2597 0.2018 0.039 Uiso calc R 1 . .
    C C105 0.6885(2) 0.3702(2) 0.2984(2) 0.0323(5) Uani d . 1 . .
    H H105 0.7651 0.3674 0.3324 0.039 Uiso calc R 1 . .
    C C106 0.5727(2) 0.4388(2) 0.3261(2) 0.0288(5) Uani d . 1 . .
    H H106 0.5705 0.4834 0.3785 0.035 Uiso calc R 1 . .
    C C201 -0.2389(2) 0.9668(2) 0.56703(19) 0.0266(5) Uani d . 1 . .
    C C202 -0.2094(2) 1.0755(2) 0.5560(2) 0.0307(5) Uani d . 1 . .
    H H202 -0.1335 1.0907 0.5176 0.037 Uiso calc R 1 . .
    C C203 -0.2902(2) 1.1623(2) 0.6010(2) 0.0344(6) Uani d . 1 . .
    H H203 -0.2697 1.2366 0.5927 0.041 Uiso calc R 1 . .
    C C204 -0.4003(2) 1.1408(3) 0.6577(2) 0.0373(6) Uani d . 1 . .
    H H204 -0.4542 1.1993 0.6901 0.045 Uiso calc R 1 . .
    C C205 -0.4319(2) 1.0338(3) 0.6670(2) 0.0391(6) Uani d . 1 . .
    H H205 -0.5083 1.0195 0.7048 0.047 Uiso calc R 1 . .
    C C206 -0.3522(2) 0.9476(2) 0.6214(2) 0.0346(6) Uani d . 1 . .
    H H206 -0.3750 0.8749 0.6271 0.041 Uiso calc R 1 . .
loop_
    _atom_site_aniso_label
    _atom_site_aniso_U_11
    _atom_site_aniso_U_22
    _atom_site_aniso_U_33
    _atom_site_aniso_U_12
    _atom_site_aniso_U_13
    _atom_site_aniso_U_23
    Ni 0.02108(14) 0.02495(16) 0.01675(14) -0.00704(11) 0.00045(10) -0.00553(11)
    O1 0.0398(18) 0.0252(16) 0.0224(16) -0.0079(14) -0.0088(13) -0.0017(13)
    C58 0.057(3) 0.030(3) 0.023(2) -0.014(2) -0.018(2) 0.002(2)
    O1A 0.0301(18) 0.037(2) 0.0164(16) -0.0129(16) -0.0029(13) -0.0010(15)
    C58A 0.040(3) 0.037(3) 0.017(2) -0.017(3) -0.010(2) 0.001(2)
    N21 0.0231(9) 0.0254(10) 0.0191(9) -0.0073(7) -0.0012(7) -0.0057(8)
    N22 0.0234(9) 0.0257(10) 0.0190(9) -0.0084(7) -0.0007(7) -0.0057(8)
    N23 0.0218(8) 0.0264(10) 0.0174(8) -0.0077(7) 0.0009(7) -0.0060(7)
    N24 0.0232(9) 0.0257(10) 0.0188(9) -0.0064(7) 0.0001(7) -0.0052(8)
    C1 0.0235(10) 0.0269(11) 0.0242(11) -0.0070(9) -0.0003(8) -0.0071(9)
    C2 0.0264(11) 0.0285(12) 0.0287(12) -0.0031(9) -0.0002(9) -0.0062(10)
    C3 0.0268(11) 0.0302(12) 0.0254(11) -0.0038(10) -0.0036(9) -0.0031(10)
    C4 0.0241(10) 0.0270(11) 0.0195(10) -0.0082(9) -0.0018(8) -0.0036(9)
    C5 0.0273(11) 0.0255(11) 0.0196(10) -0.0125(9) 0.0013(8) -0.0028(9)
    C6 0.0271(10) 0.0264(11) 0.0169(10) -0.0117(9) 0.0022(8) -0.0049(9)
    C7 0.0324(12) 0.0297(12) 0.0193(10) -0.0090(10) 0.0024(9) -0.0051(9)
    C8 0.0309(12) 0.0319(13) 0.0218(11) -0.0089(10) 0.0049(9) -0.0084(10)
    C9 0.0250(10) 0.0275(11) 0.0211(10) -0.0097(9) 0.0023(8) -0.0070(9)
    C10 0.0238(10) 0.0281(12) 0.0222(11) -0.0096(9) 0.0013(8) -0.0091(9)
    C11 0.0219(10) 0.0275(11) 0.0213(10) -0.0073(9) 0.0004(8) -0.0080(9)
    C12 0.0244(10) 0.0282(12) 0.0257(11) -0.0056(9) -0.0005(9) -0.0069(10)
    C13 0.0269(11) 0.0279(12) 0.0230(11) -0.0080(9) -0.0018(9) -0.0036(9)
    C14 0.0229(10) 0.0259(11) 0.0193(10) -0.0083(9) -0.0014(8) -0.0040(9)
    C15 0.0243(10) 0.0292(12) 0.0191(10) -0.0103(9) 0.0006(8) -0.0036(9)
    C16 0.0248(10) 0.0287(12) 0.0179(10) -0.0099(9) 0.0007(8) -0.0035(9)
    C17 0.0305(11) 0.0362(13) 0.0197(11) -0.0074(10) 0.0033(9) -0.0068(10)
    C18 0.0333(12) 0.0366(13) 0.0202(11) -0.0041(10) 0.0029(9) -0.0085(10)
    C19 0.0243(10) 0.0290(12) 0.0217(11) -0.0064(9) 0.0019(8) -0.0091(9)
    C20 0.0232(10) 0.0288(12) 0.0249(11) -0.0072(9) 0.0009(9) -0.0082(10)
    C51 0.0384(13) 0.0414(15) 0.0207(11) -0.0202(12) -0.0057(10) 0.0014(11)
    C52 0.0312(12) 0.0362(13) 0.0175(10) -0.0137(10) -0.0020(9) -0.0039(10)
    C53 0.0349(13) 0.0457(16) 0.0378(14) -0.0124(12) 0.0019(11) -0.0196(12)
    C54 0.0331(13) 0.0645(19) 0.0391(15) -0.0219(13) 0.0060(11) -0.0218(14)
    C55 0.0464(15) 0.0505(17) 0.0279(13) -0.0288(13) 0.0011(11) -0.0104(12)
    C56 0.0460(15) 0.0415(15) 0.0306(13) -0.0152(12) -0.0032(11) -0.0124(12)
    C57 0.0314(12) 0.0405(14) 0.0249(12) -0.0099(11) -0.0016(9) -0.0099(11)
    C101 0.0243(10) 0.0265(11) 0.0204(10) -0.0082(9) 0.0034(8) -0.0051(9)
    C102 0.0293(11) 0.0308(12) 0.0254(11) -0.0081(10) -0.0004(9) -0.0096(10)
    C103 0.0390(13) 0.0303(13) 0.0266(12) -0.0060(11) 0.0036(10) -0.0112(10)
    C104 0.0299(12) 0.0299(13) 0.0329(13) -0.0039(10) 0.0078(10) -0.0064(11)
    C105 0.0250(11) 0.0379(14) 0.0345(13) -0.0103(10) 0.0018(10) -0.0100(11)
    C106 0.0274(11) 0.0334(13) 0.0288(12) -0.0112(10) 0.0028(9) -0.0115(10)
    C201 0.0254(11) 0.0326(12) 0.0218(11) -0.0049(9) -0.0013(9) -0.0099(10)
    C202 0.0280(11) 0.0344(13) 0.0306(12) -0.0071(10) -0.0013(10) -0.0113(11)
    C203 0.0340(13) 0.0359(14) 0.0337(13) -0.0036(11) -0.0062(10) -0.0144(11)
    C204 0.0304(12) 0.0461(16) 0.0336(13) 0.0036(11) -0.0042(10) -0.0200(12)
    C205 0.0243(11) 0.0518(17) 0.0403(15) -0.0053(11) 0.0039(11) -0.0174(13)
    C206 0.0276(12) 0.0398(14) 0.0383(14) -0.0093(11) 0.0025(10) -0.0144(12)
_geom_special_details
;
All e.s.d.'s (except the e.s.d. in the dihedral angle between two l.s. planes)
are estimated using the full covariance matrix. The cell e.s.d.'s are taken
into account individually in the estimation of e.s.d.'s in distances, angles
and torsion angles; correlations between e.s.d.'s in cell parameters are only
used when they are defined by crystal symmetry. An approximate (isotropic)
treatment of cell e.s.d.'s is used for estimating e.s.d.'s involving l.s.
planes.
;
loop_
    _geom_bond_atom_site_label_1
    _geom_bond_atom_site_label_2
    _geom_bond_site_symmetry_2
    _geom_bond_distance
    _geom_bond_publ_flag
    Ni N21 . 1.9224(19) ?
    Ni N23 . 1.9308(19) ?
    Ni N22 . 1.9343(18) ?
    Ni N24 . 1.9368(18) ?
    O1 C51 . 1.314(4) ?
    O1 C58 . 1.434(5) ?
    O1 H51A . 0.5664 ?
    C58 H58A . 0.9800 ?
    C58 H58B . 0.9800 ?
    C58 H58C . 0.9800 ?
    O1A C51 . 1.336(4) ?
    O1A C58A . 1.440(6) ?
    C58A H58D . 0.9800 ?
    C58A H58E . 0.9800 ?
    C58A H58F . 0.9800 ?
    N21 C1 . 1.383(3) ?
    N21 C4 . 1.387(3) ?
    N22 C9 . 1.380(3) ?
    N22 C6 . 1.390(3) ?
    N23 C14 . 1.377(3) ?
    N23 C11 . 1.379(3) ?
    N24 C16 . 1.376(3) ?
    N24 C19 . 1.382(3) ?
    C1 C20 . 1.393(3) ?
    C1 C2 . 1.432(3) ?
    C2 C3 . 1.352(3) ?
    C2 H2 . 0.9500 ?
    C3 C4 . 1.440(3) ?
    C3 H3 . 0.9500 ?
    C4 C5 . 1.392(3) ?
    C5 C6 . 1.391(3) ?
    C5 C51 . 1.524(3) ?
    C6 C7 . 1.443(3) ?
    C7 C8 . 1.350(3) ?
    C7 H7 . 0.9500 ?
    C8 C9 . 1.436(3) ?
    C8 H8 . 0.9500 ?
    C9 C10 . 1.392(3) ?
    C10 C11 . 1.385(3) ?
    C10 C101 . 1.490(3) ?
    C11 C12 . 1.441(3) ?
    C12 C13 . 1.350(3) ?
    C12 H12 . 0.9500 ?
    C13 C14 . 1.428(3) ?
    C13 H13 . 0.9500 ?
    C14 C15 . 1.375(3) ?
    C15 C16 . 1.371(3) ?
    C15 H15 . 0.9500 ?
    C16 C17 . 1.432(3) ?
    C17 C18 . 1.344(3) ?
    C17 H17 . 0.9500 ?
    C18 C19 . 1.446(3) ?
    C18 H18 . 0.9500 ?
    C19 C20 . 1.384(3) ?
    C20 C201 . 1.496(3) ?
    C51 C52 . 1.529(3) ?
    C51 H51 . 1.0000 ?
    C51 H51A . 1.0000 ?
    C52 C57 . 1.387(3) ?
    C52 C53 . 1.388(3) ?
    C53 C54 . 1.394(4) ?
    C53 H53 . 0.9500 ?
    C54 C55 . 1.384(4) ?
    C54 H54 . 0.9500 ?
    C55 C56 . 1.381(4) ?
    C55 H55 . 0.9500 ?
    C56 C57 . 1.384(4) ?
    C56 H56 . 0.9500 ?
    C57 H57 . 0.9500 ?
    C101 C102 . 1.398(3) ?
    C101 C106 . 1.398(3) ?
    C102 C103 . 1.387(3) ?
    C102 H102 . 0.9500 ?
    C103 C104 . 1.389(4) ?
    C103 H103 . 0.9500 ?
    C104 C105 . 1.383(3) ?
    C104 H104 . 0.9500 ?
    C105 C106 . 1.384(3) ?
    C105 H105 . 0.9500 ?
    C106 H106 . 0.9500 ?
    C201 C202 . 1.390(3) ?
    C201 C206 . 1.394(3) ?
    C202 C203 . 1.391(3) ?
    C202 H202 . 0.9500 ?
    C203 C204 . 1.381(4) ?
    C203 H203 . 0.9500 ?
    C204 C205 . 1.386(4) ?
    C204 H204 . 0.9500 ?
    C205 C206 . 1.385(3) ?
    C205 H205 . 0.9500 ?
    C206 H206 . 0.9500 ?
loop_
    _geom_angle_atom_site_label_1
    _geom_angle_atom_site_label_2
    _geom_angle_atom_site_label_3
    _geom_angle_site_symmetry_1
    _geom_angle_site_symmetry_3
    _geom_angle
    _geom_angle_publ_flag
    N21 Ni N23 . . 179.60(8) ?
    N21 Ni N22 . . 89.80(8) ?
    N23 Ni N22 . . 89.88(8) ?
    N21 Ni N24 . . 90.21(8) ?
    N23 Ni N24 . . 90.10(8) ?
    N22 Ni N24 . . 179.66(8) ?
    C51 O1 C58 . . 113.3(3) ?
    C51 O1 H51A . . 45.3 ?
    C58 O1 H51A . . 136.1 ?
    C51 O1A C58A . . 114.3(4) ?
    O1A C58A H58D . . 109.5 ?
    O1A C58A H58E . . 109.5 ?
    H58D C58A H58E . . 109.5 ?
    O1A C58A H58F . . 109.5 ?
    H58D C58A H58F . . 109.5 ?
    H58E C58A H58F . . 109.5 ?
    C1 N21 C4 . . 105.40(18) ?
    C1 N21 Ni . . 126.87(15) ?
    C4 N21 Ni . . 127.52(15) ?
    C9 N22 C6 . . 105.75(17) ?
    C9 N22 Ni . . 127.32(15) ?
    C6 N22 Ni . . 126.94(15) ?
    C14 N23 C11 . . 104.96(18) ?
    C14 N23 Ni . . 127.10(14) ?
    C11 N23 Ni . . 127.79(15) ?
    C16 N24 C19 . . 105.15(18) ?
    C16 N24 Ni . . 126.83(15) ?
    C19 N24 Ni . . 128.03(15) ?
    N21 C1 C20 . . 126.4(2) ?
    N21 C1 C2 . . 110.34(19) ?
    C20 C1 C2 . . 122.6(2) ?
    C3 C2 C1 . . 107.1(2) ?
    C3 C2 H2 . . 126.4 ?
    C1 C2 H2 . . 126.4 ?
    C2 C3 C4 . . 107.3(2) ?
    C2 C3 H3 . . 126.3 ?
    C4 C3 H3 . . 126.3 ?
    N21 C4 C5 . . 124.7(2) ?
    N21 C4 C3 . . 109.72(19) ?
    C5 C4 C3 . . 125.4(2) ?
    C6 C5 C4 . . 121.2(2) ?
    C6 C5 C51 . . 119.7(2) ?
    C4 C5 C51 . . 119.0(2) ?
    N22 C6 C5 . . 125.21(19) ?
    N22 C6 C7 . . 109.45(19) ?
    C5 C6 C7 . . 125.1(2) ?
    C8 C7 C6 . . 107.3(2) ?
    C8 C7 H7 . . 126.4 ?
    C6 C7 H7 . . 126.4 ?
    C7 C8 C9 . . 107.3(2) ?
    C7 C8 H8 . . 126.3 ?
    C9 C8 H8 . . 126.3 ?
    N22 C9 C10 . . 125.3(2) ?
    N22 C9 C8 . . 110.0(2) ?
    C10 C9 C8 . . 124.1(2) ?
    C11 C10 C9 . . 121.4(2) ?
    C11 C10 C101 . . 117.1(2) ?
    C9 C10 C101 . . 121.2(2) ?
    N23 C11 C10 . . 125.6(2) ?
    N23 C11 C12 . . 110.31(19) ?
    C10 C11 C12 . . 123.9(2) ?
    C13 C12 C11 . . 106.7(2) ?
    C13 C12 H12 . . 126.6 ?
    C11 C12 H12 . . 126.6 ?
    C12 C13 C14 . . 107.1(2) ?
    C12 C13 H13 . . 126.4 ?
    C14 C13 H13 . . 126.4 ?
    C15 C14 N23 . . 124.6(2) ?
    C15 C14 C13 . . 124.2(2) ?
    N23 C14 C13 . . 110.83(19) ?
    C16 C15 C14 . . 123.2(2) ?
    C16 C15 H15 . . 118.4 ?
    C14 C15 H15 . . 118.4 ?
    C15 C16 N24 . . 125.3(2) ?
    C15 C16 C17 . . 123.8(2) ?
    N24 C16 C17 . . 110.6(2) ?
    C18 C17 C16 . . 107.3(2) ?
    C18 C17 H17 . . 126.4 ?
    C16 C17 H17 . . 126.4 ?
    C17 C18 C19 . . 106.9(2) ?
    C17 C18 H18 . . 126.6 ?
    C19 C18 H18 . . 126.6 ?
    N24 C19 C20 . . 124.8(2) ?
    N24 C19 C18 . . 110.0(2) ?
    C20 C19 C18 . . 125.0(2) ?
    C19 C20 C1 . . 121.4(2) ?
    C19 C20 C201 . . 119.7(2) ?
    C1 C20 C201 . . 118.6(2) ?
    O1 C51 O1A . . 80.5(2) ?
    O1 C51 C5 . . 116.8(2) ?
    O1A C51 C5 . . 117.0(2) ?
    O1 C51 C52 . . 115.3(2) ?
    O1A C51 C52 . . 117.1(2) ?
    C5 C51 C52 . . 108.33(19) ?
    O1 C51 H51 . . 105.1 ?
    C5 C51 H51 . . 105.1 ?
    C52 C51 H51 . . 105.1 ?
    O1A C51 H51A . . 104.2 ?
    C5 C51 H51A . . 104.2 ?
    C52 C51 H51A . . 104.2 ?
    H51 C51 H51A . . 128.8 ?
    C57 C52 C53 . . 118.9(2) ?
    C57 C52 C51 . . 119.5(2) ?
    C53 C52 C51 . . 121.5(2) ?
    C52 C53 C54 . . 120.3(3) ?
    C52 C53 H53 . . 119.9 ?
    C54 C53 H53 . . 119.9 ?
    C55 C54 C53 . . 120.2(3) ?
    C55 C54 H54 . . 119.9 ?
    C53 C54 H54 . . 119.9 ?
    C56 C55 C54 . . 119.6(3) ?
    C56 C55 H55 . . 120.2 ?
    C54 C55 H55 . . 120.2 ?
    C55 C56 C57 . . 120.2(3) ?
    C55 C56 H56 . . 119.9 ?
    C57 C56 H56 . . 119.9 ?
    C56 C57 C52 . . 120.8(2) ?
    C56 C57 H57 . . 119.6 ?
    C52 C57 H57 . . 119.6 ?
    C102 C101 C106 . . 118.5(2) ?
    C102 C101 C10 . . 121.4(2) ?
    C106 C101 C10 . . 120.0(2) ?
    C103 C102 C101 . . 120.5(2) ?
    C103 C102 H102 . . 119.7 ?
    C101 C102 H102 . . 119.7 ?
    C102 C103 C104 . . 120.3(2) ?
    C102 C103 H103 . . 119.9 ?
    C104 C103 H103 . . 119.9 ?
    C105 C104 C103 . . 119.7(2) ?
    C105 C104 H104 . . 120.2 ?
    C103 C104 H104 . . 120.2 ?
    C104 C105 C106 . . 120.3(2) ?
    C104 C105 H105 . . 119.8 ?
    C106 C105 H105 . . 119.8 ?
    C105 C106 C101 . . 120.7(2) ?
    C105 C106 H106 . . 119.6 ?
    C101 C106 H106 . . 119.6 ?
    C202 C201 C206 . . 118.9(2) ?
    C202 C201 C20 . . 120.3(2) ?
    C206 C201 C20 . . 120.8(2) ?
    C203 C202 C201 . . 120.4(2) ?
    C203 C202 H202 . . 119.8 ?
    C201 C202 H202 . . 119.8 ?
    C204 C203 C202 . . 120.2(2) ?
    C204 C203 H203 . . 119.9 ?
    C202 C203 H203 . . 119.9 ?
    C203 C204 C205 . . 119.8(2) ?
    C203 C204 H204 . . 120.1 ?
    C205 C204 H204 . . 120.1 ?
    C206 C205 C204 . . 120.2(2) ?
    C206 C205 H205 . . 119.9 ?
    C204 C205 H205 . . 119.9 ?
    C205 C206 C201 . . 120.5(2) ?
    C205 C206 H206 . . 119.8 ?
    C201 C206 H206 . . 119.8 ?
loop_
    _geom_torsion_atom_site_label_1
    _geom_torsion_atom_site_label_2
    _geom_torsion_atom_site_label_3
    _geom_torsion_atom_site_label_4
    _geom_torsion_site_symmetry_1
    _geom_torsion_site_symmetry_2
    _geom_torsion_site_symmetry_3
    _geom_torsion_site_symmetry_4
    _geom_torsion
    _geom_torsion_publ_flag
    N22 Ni N21 C1 . . . . -166.05(18) ?
    N24 Ni N21 C1 . . . . 13.61(18) ?
    N22 Ni N21 C4 . . . . 20.04(18) ?
    N24 Ni N21 C4 . . . . -160.30(18) ?
    N21 Ni N22 C9 . . . . 163.03(18) ?
    N23 Ni N22 C9 . . . . -16.72(18) ?
    N21 Ni N22 C6 . . . . -17.24(18) ?
    N23 Ni N22 C6 . . . . 163.01(18) ?
    N22 Ni N23 C14 . . . . -163.01(18) ?
    N24 Ni N23 C14 . . . . 17.33(18) ?
    N22 Ni N23 C11 . . . . 11.83(18) ?
    N24 Ni N23 C11 . . . . -167.83(18) ?
    N21 Ni N24 C16 . . . . 165.54(19) ?
    N23 Ni N24 C16 . . . . -14.71(19) ?
    N21 Ni N24 C19 . . . . -14.53(19) ?
    N23 Ni N24 C19 . . . . 165.21(19) ?
    C4 N21 C1 C20 . . . . 169.3(2) ?
    Ni N21 C1 C20 . . . . -5.7(3) ?
    C4 N21 C1 C2 . . . . -1.7(2) ?
    Ni N21 C1 C2 . . . . -176.72(15) ?
    N21 C1 C2 C3 . . . . 2.7(3) ?
    C20 C1 C2 C3 . . . . -168.8(2) ?
    C1 C2 C3 C4 . . . . -2.4(3) ?
    C1 N21 C4 C5 . . . . 175.2(2) ?
    Ni N21 C4 C5 . . . . -9.9(3) ?
    C1 N21 C4 C3 . . . . 0.2(2) ?
    Ni N21 C4 C3 . . . . 175.18(15) ?
    C2 C3 C4 N21 . . . . 1.4(3) ?
    C2 C3 C4 C5 . . . . -173.5(2) ?
    N21 C4 C5 C6 . . . . -11.2(3) ?
    C3 C4 C5 C6 . . . . 163.0(2) ?
    N21 C4 C5 C51 . . . . 165.1(2) ?
    C3 C4 C5 C51 . . . . -20.7(3) ?
    C9 N22 C6 C5 . . . . -176.1(2) ?
    Ni N22 C6 C5 . . . . 4.1(3) ?
    C9 N22 C6 C7 . . . . -1.0(2) ?
    Ni N22 C6 C7 . . . . 179.22(15) ?
    C4 C5 C6 N22 . . . . 14.0(3) ?
    C51 C5 C6 N22 . . . . -162.2(2) ?
    C4 C5 C6 C7 . . . . -160.3(2) ?
    C51 C5 C6 C7 . . . . 23.4(3) ?
    N22 C6 C7 C8 . . . . -1.6(3) ?
    C5 C6 C7 C8 . . . . 173.5(2) ?
    C6 C7 C8 C9 . . . . 3.4(3) ?
    C6 N22 C9 C10 . . . . -168.4(2) ?
    Ni N22 C9 C10 . . . . 11.4(3) ?
    C6 N22 C9 C8 . . . . 3.1(2) ?
    Ni N22 C9 C8 . . . . -177.11(15) ?
    C7 C8 C9 N22 . . . . -4.2(3) ?
    C7 C8 C9 C10 . . . . 167.4(2) ?
    N22 C9 C10 C11 . . . . 5.4(3) ?
    C8 C9 C10 C11 . . . . -164.9(2) ?
    N22 C9 C10 C101 . . . . 178.4(2) ?
    C8 C9 C10 C101 . . . . 8.0(3) ?
    C14 N23 C11 C10 . . . . 174.9(2) ?
    Ni N23 C11 C10 . . . . -0.8(3) ?
    C14 N23 C11 C12 . . . . 0.4(2) ?
    Ni N23 C11 C12 . . . . -175.32(15) ?
    C9 C10 C11 N23 . . . . -10.9(3) ?
    C101 C10 C11 N23 . . . . 175.9(2) ?
    C9 C10 C11 C12 . . . . 162.9(2) ?
    C101 C10 C11 C12 . . . . -10.3(3) ?
    N23 C11 C12 C13 . . . . 0.9(3) ?
    C10 C11 C12 C13 . . . . -173.7(2) ?
    C11 C12 C13 C14 . . . . -1.8(3) ?
    C11 N23 C14 C15 . . . . 172.7(2) ?
    Ni N23 C14 C15 . . . . -11.5(3) ?
    C11 N23 C14 C13 . . . . -1.5(2) ?
    Ni N23 C14 C13 . . . . 174.25(14) ?
    C12 C13 C14 C15 . . . . -172.1(2) ?
    C12 C13 C14 N23 . . . . 2.1(3) ?
    N23 C14 C15 C16 . . . . -4.0(4) ?
    C13 C14 C15 C16 . . . . 169.5(2) ?
    C14 C15 C16 N24 . . . . 6.8(4) ?
    C14 C15 C16 C17 . . . . -166.5(2) ?
    C19 N24 C16 C15 . . . . -173.9(2) ?
    Ni N24 C16 C15 . . . . 6.0(3) ?
    C19 N24 C16 C17 . . . . 0.1(2) ?
    Ni N24 C16 C17 . . . . -179.93(15) ?
    C15 C16 C17 C18 . . . . 172.1(2) ?
    N24 C16 C17 C18 . . . . -2.0(3) ?
    C16 C17 C18 C19 . . . . 2.9(3) ?
    C16 N24 C19 C20 . . . . -172.9(2) ?
    Ni N24 C19 C20 . . . . 7.2(3) ?
    C16 N24 C19 C18 . . . . 1.7(2) ?
    Ni N24 C19 C18 . . . . -178.24(16) ?
    C17 C18 C19 N24 . . . . -3.0(3) ?
    C17 C18 C19 C20 . . . . 171.6(2) ?
    N24 C19 C20 C1 . . . . 6.7(4) ?
    C18 C19 C20 C1 . . . . -167.0(2) ?
    N24 C19 C20 C201 . . . . -179.9(2) ?
    C18 C19 C20 C201 . . . . 6.3(4) ?
    N21 C1 C20 C19 . . . . -7.6(4) ?
    C2 C1 C20 C19 . . . . 162.5(2) ?
    N21 C1 C20 C201 . . . . 179.0(2) ?
    C2 C1 C20 C201 . . . . -11.0(3) ?
    C58 O1 C51 O1A . . . . 49.5(4) ?
    C58 O1 C51 C5 . . . . 165.0(3) ?
    C58 O1 C51 C52 . . . . -66.1(4) ?
    C58A O1A C51 O1 . . . . -48.2(4) ?
    C58A O1A C51 C5 . . . . -163.5(3) ?
    C58A O1A C51 C52 . . . . 65.4(4) ?
    C6 C5 C51 O1 . . . . -135.6(3) ?
    C4 C5 C51 O1 . . . . 48.1(3) ?
    C6 C5 C51 O1A . . . . -42.8(4) ?
    C4 C5 C51 O1A . . . . 140.9(3) ?
    C6 C5 C51 C52 . . . . 92.2(3) ?
    C4 C5 C51 C52 . . . . -84.1(3) ?
    O1 C51 C52 C57 . . . . 145.6(3) ?
    O1A C51 C52 C57 . . . . 53.5(4) ?
    C5 C51 C52 C57 . . . . -81.5(3) ?
    O1 C51 C52 C53 . . . . -38.2(4) ?
    O1A C51 C52 C53 . . . . -130.4(3) ?
    C5 C51 C52 C53 . . . . 94.7(3) ?
    C57 C52 C53 C54 . . . . 0.6(4) ?
    C51 C52 C53 C54 . . . . -175.6(2) ?
    C52 C53 C54 C55 . . . . 0.5(4) ?
    C53 C54 C55 C56 . . . . -1.4(4) ?
    C54 C55 C56 C57 . . . . 1.1(4) ?
    C55 C56 C57 C52 . . . . 0.0(4) ?
    C53 C52 C57 C56 . . . . -0.9(4) ?
    C51 C52 C57 C56 . . . . 175.4(2) ?
    C11 C10 C101 C102 . . . . 109.2(3) ?
    C9 C10 C101 C102 . . . . -64.1(3) ?
    C11 C10 C101 C106 . . . . -66.3(3) ?
    C9 C10 C101 C106 . . . . 120.5(2) ?
    C106 C101 C102 C103 . . . . -0.8(4) ?
    C10 C101 C102 C103 . . . . -176.3(2) ?
    C101 C102 C103 C104 . . . . 0.4(4) ?
    C102 C103 C104 C105 . . . . 0.5(4) ?
    C103 C104 C105 C106 . . . . -1.0(4) ?
    C104 C105 C106 C101 . . . . 0.6(4) ?
    C102 C101 C106 C105 . . . . 0.3(4) ?
    C10 C101 C106 C105 . . . . 175.9(2) ?
    C19 C20 C201 C202 . . . . 116.7(3) ?
    C1 C20 C201 C202 . . . . -69.8(3) ?
    C19 C20 C201 C206 . . . . -63.7(3) ?
    C1 C20 C201 C206 . . . . 109.9(3) ?
    C206 C201 C202 C203 . . . . 1.5(4) ?
    C20 C201 C202 C203 . . . . -178.8(2) ?
    C201 C202 C203 C204 . . . . 0.4(4) ?
    C202 C203 C204 C205 . . . . -1.7(4) ?
    C203 C204 C205 C206 . . . . 1.1(4) ?
    C204 C205 C206 C201 . . . . 0.9(4) ?
    C202 C201 C206 C205 . . . . -2.2(4) ?
    C20 C201 C206 C205 . . . . 178.2(2) ?
data_global
_journal_date_recd_electronic     2011-01-05
_journal_date_accepted     2011-01-22
_journal_name_full     'Acta Crystallographica, Section E'
_journal_year     2011
_journal_volume     67
_journal_issue      2
_journal_page_first     m265
_journal_page_last     m265
_journal_paper_category     QM
_journal_coeditor_code     GO2001
_publ_contact_author_name     'Mathias O. Senge'
_publ_contact_author_address
;
SFI Tetrapyrrole Laboratory
School of Chemistry
Trinity College Dublin
Dublin 2
Ireland
;
_publ_contact_author_email     sengem@tcd.ie
_publ_contact_author_fax     '353-1-896-8536'
_publ_contact_author_phone     '353-1-896-8537'
_publ_section_title
;
{<i>rac</i>-5-[Methoxy(phenyl)methyl]-10,20-diphenylporphyrinato}nickel(II)
;
loop_
    _publ_author_name
    _publ_author_footnote
    _publ_author_address
    'Senge*, Mathias O.' .
;
SFI Tetrapyrrole Laboratory
School of Chemistry
Trinity College Dublin
Dublin 2
Ireland
;
    'Dahms, Katja' .
;
SFI Tetrapyrrole Laboratory
School of Chemistry
Trinity College Dublin
Dublin 2
Ireland
;
