# Supplementary material for: {rac-5-[Meth­oxy(phen­yl)meth­yl]-10,20-diphenyl­porphyrinato}nickel(II)
Source: Acta Crystallogr Sect E Struct Rep Online. 2011 Jan 29;67(Pt 2):m265. doi: 10.1107/S1600536811002960 (PMC3051756; doi:10.1107/S1600536811002960)
Supplement: Supplementary file 2 [file e-67-0m265-Isup2.hkl]

# 
# h,k,l, Fc-squared, Fo-squared, sigma(Fo-squared) and status flag 
# 
data_I
_shelx_title ' I         P-1          R = 0.04' 
_shelx_refln_list_code          4 
_shelx_F_calc_maximum      198.09 
_exptl_crystal_F_000       664.00 
_reflns_d_resolution_high  0.7469 
 
loop_ 
 _symmetry_equiv_pos_as_xyz 
 'x, y, z' 
 '-x, -y, -z' 
 
_cell_length_a    10.8690 
_cell_length_b    11.9840 
_cell_length_c    12.3320 
_cell_angle_alpha  72.356 
_cell_angle_beta   85.305 
_cell_angle_gamma  74.219 
 
_shelx_F_squared_multiplier     1.000 
 
loop_ 
 _refln_index_h 
 _refln_index_k 
 _refln_index_l 
 _refln_F_squared_calc 
 _refln_F_squared_meas 
 _refln_F_squared_sigma 
 _refln_observed_status 
   2   0   0      483.77      418.74      3.92 o 
   3   0   0        2.28        4.95      1.50 o 
   4   0   0      759.78      707.01      7.40 o 
   5   0   0      162.96      160.22      7.35 o 
   6   0   0      619.43      571.93     12.02 o 
   7   0   0      322.62      336.10     16.26 o 
   8   0   0     1599.78     1604.17     30.30 o 
   9   0   0      122.76      118.44     11.25 o 
  10   0   0       87.24       97.17      7.88 o 
  11   0   0       35.48       37.38      5.07 o 
  12   0   0        1.67        5.88      2.30 o 
  13   0   0       17.99       18.55      4.76 o 
 -13   1   0       20.57       24.95      5.50 o 
 -12   1   0      133.60      125.70     12.47 o 
 -11   1   0       47.81       45.40      5.52 o 
 -10   1   0      195.55      180.28     13.33 o 
  -9   1   0      787.36      790.52     17.27 o 
  -8   1   0       26.85       34.47      5.17 o 
  -7   1   0       18.09       21.94      4.73 o 
  -6   1   0       35.15       44.14      3.39 o 
  -5   1   0      276.41      251.54      8.57 o 
  -4   1   0     1040.49      958.11      9.92 o 
  -3   1   0      760.06      726.10      6.40 o 
  -2   1   0      299.39      293.18      4.26 o 
  -1   1   0      838.65      728.94      6.76 o 
   2   1   0     2637.06     2427.04      8.45 o 
   3   1   0     4407.86     4249.20     12.40 o 
   4   1   0        8.86        5.86      1.67 o 
   5   1   0     3354.41     3390.84     21.41 o 
   6   1   0       21.96       18.63      3.21 o 
   7   1   0        8.45        6.50      3.12 o 
   8   1   0     1184.82     1171.76     22.72 o 
   9   1   0       51.27       60.03      7.05 o 
  10   1   0       61.45       67.75      6.25 o 
  11   1   0      748.50      753.75     22.35 o 
  12   1   0      372.76      404.73     34.29 o 
  13   1   0      136.26      109.48     13.07 o 
  14   1   0       19.99       19.87      5.45 o 
 -13   2   0      103.33       81.92      8.86 o 
 -12   2   0      176.55      163.01     17.79 o 
 -11   2   0      147.72      142.06     16.07 o 
 -10   2   0       22.44       15.18      4.66 o 
  -9   2   0      386.48      394.13     23.22 o 
  -8   2   0      229.79      219.93     16.45 o 
  -7   2   0       61.78       60.89      4.44 o 
  -6   2   0      781.94      771.61     18.48 o 
  -5   2   0     2639.34     2690.59     20.96 o 
  -4   2   0     6205.15     6224.80     45.26 o 
  -3   2   0       54.10       58.37      2.47 o 
  -2   2   0      248.82      234.46      5.53 o 
  -1   2   0        1.70       10.36      1.67 o 
   0   2   0       67.33       67.08      2.63 o 
   1   2   0     8677.53     8375.44     29.09 o 
   2   2   0    18872.53    18433.49     66.87 o 
   3   2   0     7589.12     7394.38     19.46 o 
   4   2   0     1023.24      956.42      9.24 o 
   5   2   0      305.68      356.79      7.95 o 
   6   2   0       85.03      107.99      8.56 o 
   7   2   0       36.80       42.17      4.39 o 
   8   2   0        0.91        8.64      3.29 o 
   9   2   0     1048.05     1056.55     24.57 o 
  10   2   0       11.57       14.42      3.57 o 
  11   2   0      858.11      914.24     31.74 o 
  12   2   0      140.61      150.39     10.66 o 
  13   2   0        7.62       10.05      3.20 o 
  14   2   0        8.28       10.43      3.65 o 
 -12   3   0       21.95       19.56      5.27 o 
 -11   3   0       79.39       81.68      9.20 o 
 -10   3   0      631.97      655.03     56.59 o 
  -9   3   0        6.45       10.79      3.54 o 
  -8   3   0      189.37      212.15     13.68 o 
  -7   3   0       32.88       31.30      3.34 o 
  -6   3   0      373.89      375.83     19.36 o 
  -5   3   0       65.57       62.44      4.63 o 
  -4   3   0      416.22      440.29      9.79 o 
  -3   3   0      813.92      843.18      9.85 o 
  -2   3   0      804.85      719.31      8.05 o 
  -1   3   0     2344.01     2213.75      9.33 o 
   0   3   0     8057.57     7760.04     35.14 o 
   1   3   0       34.13       42.72      2.21 o 
   2   3   0     1690.47     1675.49     13.43 o 
   3   3   0      444.29      411.85      5.11 o 
   4   3   0        0.59        9.21      2.02 o 
   5   3   0      105.28      146.94      9.42 o 
   6   3   0      301.21      263.68     10.17 o 
   7   3   0      645.39      689.05     18.71 o 
   8   3   0       15.21       19.87      4.14 o 
   9   3   0      783.70      786.38     27.81 o 
  10   3   0      148.51      149.93     10.23 o 
  11   3   0        5.93       15.07      4.16 o 
  12   3   0       33.05       26.66      4.75 o 
  13   3   0      235.69      250.87     13.59 o 
  14   3   0      186.56      159.54     11.65 o 
 -12   4   0      340.02      273.29     73.03 o 
 -11   4   0      202.06      162.03     19.62 o 
 -10   4   0      560.64      580.03     36.63 o 
  -9   4   0     1016.21     1090.86     27.36 o 
  -8   4   0        0.44        7.61      2.83 o 
  -7   4   0      370.01      336.43     24.43 o 
  -6   4   0       95.74       96.86      6.66 o 
  -5   4   0      340.81      321.94     19.23 o 
  -4   4   0     1027.16     1007.58     18.90 o 
  -3   4   0     6017.07     6297.15     53.89 o 
  -2   4   0     5151.88     5341.02     32.18 o 
  -1   4   0     2415.28     2317.70     15.02 o 
   0   4   0     1134.53     1093.19     13.00 o 
   1   4   0      195.51      182.67      4.07 o 
   2   4   0      579.99      574.20      5.63 o 
   3   4   0        3.13        7.37      1.64 o 
   4   4   0     1102.31     1014.38     14.02 o 
   5   4   0     5265.98     5411.16     45.84 o 
   6   4   0      654.00      605.87     15.03 o 
   7   4   0      507.48      440.27     20.46 o 
   8   4   0      268.31      276.05     13.33 o 
   9   4   0      112.24      115.37     11.23 o 
  10   4   0       20.77       23.36      5.56 o 
  11   4   0       56.77       70.90      6.67 o 
  12   4   0      154.45      144.01     12.82 o 
  13   4   0      289.60      263.29     17.90 o 
  14   4   0      180.36      132.87     20.22 o 
 -11   5   0        5.50       16.27      9.19 o 
 -10   5   0       82.03       71.37     10.18 o 
  -9   5   0        1.76        7.89      4.17 o 
  -8   5   0       14.35       18.38      5.78 o 
  -7   5   0      195.92      170.84     12.36 o 
  -6   5   0        2.87        8.35      2.78 o 
  -5   5   0     1205.45     1175.44     24.51 o 
  -4   5   0     2798.94     2898.28     26.71 o 
  -3   5   0       18.44       11.61      1.77 o 
  -2   5   0       26.35       33.47      2.71 o 
  -1   5   0       52.95       46.40      2.56 o 
   0   5   0      342.97      330.30      6.83 o 
   1   5   0     2827.80     2804.62     14.44 o 
   2   5   0     1124.61     1050.35     11.61 o 
   3   5   0       28.91       15.39      2.69 o 
   4   5   0      380.99      465.77     14.72 o 
   5   5   0       10.93        8.20      2.96 o 
   6   5   0       23.14       21.07      4.55 o 
   7   5   0       11.51       18.54      6.29 o 
   8   5   0       64.42       70.77      6.87 o 
   9   5   0      813.57      793.34     17.38 o 
  10   5   0      206.11      213.79     12.41 o 
  11   5   0       73.11       76.31      8.83 o 
  12   5   0      238.30      221.14     17.45 o 
  13   5   0       15.00        7.05      4.80 o 
  14   5   0        1.20       13.16      4.50 o 
 -11   6   0      122.55      124.23     14.60 o 
 -10   6   0       72.39       63.92     10.73 o 
  -9   6   0      256.98      268.78     30.99 o 
  -8   6   0      487.93      560.23     30.30 o 
  -7   6   0        6.51       13.87      5.61 o 
  -6   6   0      454.14      406.92     23.59 o 
  -5   6   0       71.72       77.30      6.33 o 
  -4   6   0       13.34       18.15      3.01 o 
  -3   6   0      819.76      806.76     19.57 o 
  -2   6   0       73.69       95.70      6.11 o 
  -1   6   0     1318.71     1325.52     15.87 o 
   0   6   0     3890.96     4038.99     36.75 o 
   1   6   0      567.48      508.47      9.23 o 
   2   6   0      463.46      443.34      8.66 o 
   3   6   0      655.94      743.47     11.51 o 
   4   6   0       51.37       56.57      7.59 o 
   5   6   0      439.56      418.56     22.96 o 
   6   6   0     1375.25     1322.28     29.06 o 
   7   6   0      834.82      790.69     19.36 o 
   8   6   0      359.95      351.81     38.30 o 
   9   6   0      416.05      438.69     15.40 o 
  10   6   0      124.34      106.19     12.40 o 
  11   6   0        1.84        8.41      4.40 o 
  12   6   0        0.92        7.86      5.03 o 
  13   6   0       34.54       37.36      7.80 o 
  14   6   0      246.25      169.38     27.99 o 
 -10   7   0       55.54       30.23      8.30 o 
  -9   7   0       91.13       73.27     12.32 o 
  -8   7   0        1.89       20.15      6.32 o 
  -7   7   0      152.61      124.92     13.92 o 
  -6   7   0       53.92       54.88      5.97 o 
  -5   7   0       23.31       34.50      6.91 o 
  -4   7   0      160.50      156.00     14.28 o 
  -3   7   0     3133.63     3194.69     42.76 o 
  -2   7   0      191.68      157.11      8.82 o 
  -1   7   0        9.17        5.90      1.77 o 
   0   7   0       14.62       20.14      3.22 o 
   1   7   0       53.56       43.22      3.08 o 
   2   7   0      555.16      599.78     12.36 o 
   3   7   0      416.73      378.32     13.05 o 
   4   7   0        3.59        6.65      5.71 o 
   5   7   0      632.82      584.80     30.14 o 
   6   7   0        5.37        5.56      5.19 o 
   7   7   0      712.40      733.35     32.31 o 
   8   7   0      124.04       85.88     19.53 o 
   9   7   0        8.81        7.97      6.53 o 
  10   7   0       34.55       34.15      6.88 o 
  11   7   0      237.10      239.71     19.18 o 
  12   7   0       86.20       77.87     12.93 o 
  13   7   0       82.75       70.23     10.64 o 
  14   7   0      334.34      241.27     39.30 o 
  -9   8   0       21.27       11.01      6.75 o 
  -8   8   0       25.11       30.85      8.88 o 
  -7   8   0       16.04       22.42     12.29 o 
  -6   8   0      286.86      340.30     30.86 o 
  -5   8   0      142.64      170.36     16.36 o 
  -4   8   0       28.59       30.81      3.76 o 
  -3   8   0        0.79        5.10      2.06 o 
  -2   8   0       14.86       11.20      1.78 o 
  -1   8   0       39.63       25.80      3.43 o 
   0   8   0      110.29       93.02      6.33 o 
   1   8   0      447.38      431.01     19.64 o 
   2   8   0     2599.72     2777.78     39.35 o 
   3   8   0      927.55      965.55     23.77 o 
   4   8   0      831.57      858.32     29.47 o 
   5   8   0      571.21      619.00     23.45 o 
   6   8   0      424.43      456.39     27.72 o 
   7   8   0       22.48       17.94      5.99 o 
   8   8   0     1048.26     1095.29     39.80 o 
   9   8   0      165.22      178.58     10.41 o 
  10   8   0       74.90       93.71      9.88 o 
  11   8   0      294.27      350.47     25.45 o 
  12   8   0      383.48      339.40     41.58 o 
  13   8   0       63.10       48.73     10.57 o 
  -9   9   0       13.40       18.22      5.96 o 
  -8   9   0      112.84      103.42     15.11 o 
  -7   9   0       45.94       42.77      7.64 o 
  -6   9   0       74.48       80.82     12.00 o 
  -5   9   0        0.91       20.79      7.94 o 
  -4   9   0        1.27       12.75      5.77 o 
  -3   9   0        5.72       17.73      7.18 o 
  -2   9   0      471.08      280.11    112.93 o 
  -1   9   0     1275.54     1224.60     33.47 o 
   0   9   0      854.48      833.70     23.22 o 
   1   9   0      484.21      490.22     23.32 o 
   2   9   0      329.29      296.90     14.34 o 
   3   9   0      337.07      382.98     24.32 o 
   4   9   0       43.62       40.73      6.41 o 
   5   9   0        1.31        7.69      4.24 o 
   6   9   0       15.10       11.37      3.97 o 
   7   9   0       99.48       94.94      9.70 o 
   8   9   0       12.80       23.76      7.11 o 
   9   9   0      195.01      186.23     13.78 o 
  10   9   0       19.00       23.25      6.65 o 
  11   9   0       14.57       13.26      4.98 o 
  12   9   0       24.75       33.56      7.89 o 
  13   9   0       34.42       41.36      9.17 o 
  -8  10   0        0.69       15.76     11.19 o 
  -7  10   0        3.30        5.89      9.64 o 
  -6  10   0        0.83        4.90      8.37 o 
  -5  10   0       99.45       92.34     11.51 o 
  -4  10   0      234.90      249.42     18.90 o 
  -3  10   0     1321.60     1449.51     59.21 o 
  -2  10   0       89.24      118.92     11.38 o 
  -1  10   0       73.57       64.32      8.45 o 
   0  10   0      177.92      141.07     29.21 o 
   1  10   0      103.04      106.63     12.79 o 
   2  10   0      257.58      250.28     14.96 o 
   3  10   0      532.16      570.54     15.02 o 
   4  10   0     1234.03     1284.95     28.09 o 
   5  10   0     1191.23     1334.16     44.85 o 
   6  10   0      517.07      534.07     22.07 o 
   7  10   0       67.78       77.45     12.26 o 
   8  10   0       23.15       31.82      7.43 o 
   9  10   0       11.74       22.69      7.60 o 
  10  10   0       42.69       39.23      8.70 o 
  11  10   0      642.89      751.75     40.01 o 
  12  10   0      213.96      170.79     30.03 o 
  -6  11   0       87.46       86.62     12.52 o 
  -5  11   0      120.78      132.92     15.67 o 
  -4  11   0      125.35      111.16     13.97 o 
  -3  11   0       51.71       37.64      7.84 o 
  -2  11   0      147.60      131.98     17.69 o 
  -1  11   0       13.69        6.03      4.99 o 
   0  11   0       73.62       68.80     19.45 o 
   1  11   0      369.95      385.14     16.82 o 
   2  11   0      893.81      933.19     15.93 o 
   3  11   0      270.76      264.44     16.58 o 
   4  11   0       50.16       58.29     10.04 o 
   5  11   0      187.92      174.66     20.30 o 
   6  11   0       24.80       33.58      7.80 o 
   7  11   0       55.11       60.01      9.89 o 
   8  11   0       13.40        8.69      5.15 o 
   9  11   0       24.68       30.74      6.81 o 
  10  11   0       20.01       36.41      8.30 o 
  11  11   0       57.69       82.85      9.94 o 
  12  11   0       43.43       55.27     24.80 o 
  -5  12   0        0.05       11.84      7.90 o 
  -4  12   0        4.75       13.05      4.20 o 
  -3  12   0      143.58      153.24     16.16 o 
  -2  12   0      127.82      145.21     18.97 o 
  -1  12   0      841.18      914.52     53.00 o 
   0  12   0      167.86      168.27     20.31 o 
   1  12   0       92.27      103.16     11.92 o 
   2  12   0      121.58      116.36     21.64 o 
   3  12   0      131.77      109.36     16.64 o 
   4  12   0       59.26       38.61      7.00 o 
   5  12   0        4.54        7.53      6.81 o 
   6  12   0      207.36      210.39     18.67 o 
   7  12   0      385.03      429.79     25.65 o 
   8  12   0      137.34      150.22     12.01 o 
   9  12   0      312.27      368.49     36.61 o 
  10  12   0       71.59       61.21     10.69 o 
  11  12   0       55.19       58.63      9.98 o 
  -4  13   0        1.26       12.92      4.32 o 
  -3  13   0      144.57      123.10     16.35 o 
  -2  13   0      187.70      189.89     14.49 o 
  -1  13   0      117.72       91.01     15.36 o 
   0  13   0       21.79       14.11     12.44 o 
   1  13   0       17.68       13.16      5.42 o 
   2  13   0       13.89       19.97      8.40 o 
   3  13   0      122.74      137.39     32.13 o 
   4  13   0      105.48       90.28     27.54 o 
   5  13   0        1.44       12.40      8.70 o 
   7  13   0       21.20       28.13      5.93 o 
   8  13   0      224.45      232.29     15.98 o 
   9  13   0        0.83        7.87      4.59 o 
  10  13   0       30.92       38.96      7.86 o 
  -2  14   0        3.88       13.49      9.56 o 
  -1  14   0      117.36      135.82     36.37 o 
   0  14   0      178.33      222.73     44.08 o 
   1  14   0      192.88      181.56     32.06 o 
   2  14   0      348.44      298.93     51.19 o 
   3  14   0      179.76      179.24     35.22 o 
   4  14   0        4.99       17.17     15.41 o 
   5  14   0       15.12       23.86     16.96 o 
   6  14   0       15.10       44.77     14.73 o 
   7  14   0       11.15       17.60     13.92 o 
   8  14   0      171.35      181.79     19.96 o 
   1  15   0      242.57      204.02     54.43 o 
   2  15   0       13.94       25.66      8.33 o 
   3  15   0        0.13        8.80      8.79 o 
   4  15   0       11.95       32.80     15.41 o 
   5  15   0       56.53       65.27     18.08 o 
   6  15   0      126.42       79.82     37.78 o 
  -8 -14   1      199.20       97.60     56.52 o 
  -7 -14   1        5.93       20.79     12.26 o 
  -5 -14   1      192.56      180.32     19.98 o 
  -4 -14   1        6.34       15.39      9.15 o 
  -3 -14   1       27.60       34.81     16.36 o 
  -2 -14   1      126.44      105.55     21.71 o 
  -1 -14   1       26.79       22.71      8.81 o 
   0 -14   1      201.31      185.45     57.86 o 
   1 -14   1       42.38       42.37     12.14 o 
  -9 -13   1       18.08       20.79      5.22 o 
  -8 -13   1       56.20       38.48     12.63 o 
  -7 -13   1       33.04       43.54     11.94 o 
  -6 -13   1       14.62        6.83     12.31 o 
  -5 -13   1       29.26       16.66     10.58 o 
  -4 -13   1       81.58       58.34     18.24 o 
  -3 -13   1       79.82       76.03     17.03 o 
  -2 -13   1       74.52       83.81     16.77 o 
  -1 -13   1      163.29      159.06     24.91 o 
   0 -13   1      167.23      128.18     29.25 o 
   1 -13   1       38.56       42.10     10.76 o 
   2 -13   1       56.67       68.97      9.60 o 
   3 -13   1       47.51       39.29     16.20 o 
 -11 -12   1      106.84       85.05     22.08 o 
 -10 -12   1      101.58       85.76     14.43 o 
  -9 -12   1        0.96       18.39     12.50 o 
  -8 -12   1       74.19       89.33     12.30 o 
  -7 -12   1      257.84      237.58     31.70 o 
  -6 -12   1      131.83      156.20     13.66 o 
  -5 -12   1        1.75       15.31      9.01 o 
  -4 -12   1       37.27       37.84     15.61 o 
  -3 -12   1        1.37        7.43      5.03 o 
  -2 -12   1      173.66      164.92     32.91 o 
  -1 -12   1        5.07       16.53      6.38 o 
   0 -12   1      237.45      216.71     27.04 o 
   1 -12   1      575.67      567.15     37.91 o 
   2 -12   1      337.80      338.39     29.17 o 
   3 -12   1      111.71      125.92     16.54 o 
   4 -12   1       85.99       86.85      9.57 o 
   5 -12   1        1.76       13.28      4.85 o 
 -12 -11   1       65.77       67.94     16.76 o 
 -11 -11   1       29.25       29.51      8.76 o 
 -10 -11   1      225.94      244.80     43.87 o 
  -9 -11   1      662.84      704.04     26.07 o 
  -8 -11   1       82.88      109.30     10.04 o 
  -7 -11   1      170.25      174.30     13.76 o 
  -6 -11   1      320.40      330.25     19.23 o 
  -5 -11   1       15.24       18.35      5.97 o 
  -4 -11   1        1.53        8.08      3.63 o 
  -3 -11   1      248.02      232.56     10.40 o 
  -2 -11   1      126.09      185.77     38.94 o 
  -1 -11   1       59.98       66.39      8.50 o 
   0 -11   1      290.94      312.91     19.47 o 
   1 -11   1      295.49      293.72     21.19 o 
   2 -11   1      122.40      112.67     13.88 o 
   3 -11   1      150.19      184.47     15.13 o 
   4 -11   1        1.41       16.49      6.86 o 
   5 -11   1      161.02      165.18     19.63 o 
   6 -11   1        9.05       12.46      4.99 o 
 -12 -10   1      457.71      421.69     39.00 o 
 -11 -10   1      273.01      249.98     24.24 o 
 -10 -10   1      102.45       99.69     14.16 o 
  -9 -10   1      101.87       96.65     10.72 o 
  -8 -10   1        1.15       12.86      4.58 o 
  -7 -10   1        1.13        8.41      7.49 o 
  -6 -10   1        3.80       12.46      4.92 o 
  -5 -10   1       79.01       75.30      7.00 o 
  -4 -10   1       83.65       85.77      6.86 o 
  -3 -10   1      157.30      142.45      6.22 o 
  -2 -10   1      281.50      268.88     20.13 o 
  -1 -10   1       49.73       42.82      8.13 o 
   0 -10   1      103.12       96.03      9.97 o 
   1 -10   1       16.82       17.64      7.57 o 
   2 -10   1      150.11      169.63     13.04 o 
   3 -10   1      927.55      944.29     45.87 o 
   4 -10   1      311.68      304.13     30.94 o 
   5 -10   1      333.58      313.96     44.17 o 
   6 -10   1       25.01       15.60      8.65 o 
   7 -10   1        1.69       12.43      3.97 o 
 -13  -9   1      212.74      165.11     32.56 o 
 -12  -9   1      498.06      513.64     47.64 o 
 -11  -9   1       74.62       65.07      8.86 o 
 -10  -9   1       45.39       47.53      8.65 o 
  -9  -9   1       74.88       85.91     11.02 o 
  -8  -9   1      179.15      196.20     14.21 o 
  -7  -9   1      239.88      233.56     10.03 o 
  -6  -9   1      658.80      700.15     21.27 o 
  -5  -9   1      353.92      356.14     14.89 o 
  -4  -9   1      682.12      721.66     33.51 o 
  -3  -9   1       44.11       40.67      5.86 o 
  -2  -9   1       15.55       15.13      2.49 o 
  -1  -9   1      326.38      324.02     17.18 o 
   0  -9   1     1332.93     1486.55     40.66 o 
   1  -9   1      177.34      189.84     18.24 o 
   2  -9   1      704.00      793.41     43.33 o 
   3  -9   1      250.37      270.16     24.70 o 
   4  -9   1      247.70      223.61     27.34 o 
   5  -9   1      118.36      139.86     14.08 o 
   6  -9   1        1.76       13.71      6.19 o 
   7  -9   1        1.52        2.32     14.38 o 
   8  -9   1       52.95       34.36     14.53 o 
 -13  -8   1        1.17       13.12      5.49 o 
 -12  -8   1       50.10       38.79      9.96 o 
 -11  -8   1      198.36      172.47     15.79 o 
 -10  -8   1      323.65      274.38     28.52 o 
  -9  -8   1      423.49      517.48     39.31 o 
  -8  -8   1       36.30       48.48      7.75 o 
  -7  -8   1       13.31        8.17      6.51 o 
  -6  -8   1       24.24       34.50      7.44 o 
  -5  -8   1        0.79        4.16      4.47 o 
  -4  -8   1        6.40       14.63      5.79 o 
  -3  -8   1      622.32      647.27     17.21 o 
  -2  -8   1     1147.73     1131.34     16.99 o 
  -1  -8   1     1326.53     1332.87     20.54 o 
   0  -8   1     1179.88     1029.22     41.79 o 
   1  -8   1      465.18      485.87     27.54 o 
   2  -8   1       55.31       62.21     11.61 o 
   3  -8   1        0.02        6.52      4.55 o 
   4  -8   1        9.44       18.56      7.14 o 
   5  -8   1      546.35      480.86     31.30 o 
   6  -8   1      603.12      631.69     41.53 o 
   7  -8   1      377.63      376.39     30.16 o 
   8  -8   1       61.21       67.76     11.48 o 
   9  -8   1        2.78        5.26      5.35 o 
 -13  -7   1       97.25       89.79     13.31 o 
 -12  -7   1      290.67      274.32     26.54 o 
 -11  -7   1      626.57      633.08     40.97 o 
 -10  -7   1      146.26      140.10     13.46 o 
  -9  -7   1      340.78      370.46     25.37 o 
  -8  -7   1      193.21      179.96     11.02 o 
  -7  -7   1      127.43      120.84     12.39 o 
  -6  -7   1      202.68      235.51     15.52 o 
  -5  -7   1      133.83      140.60     14.06 o 
  -4  -7   1      544.94      511.24     27.68 o 
  -3  -7   1      838.68      840.57     18.98 o 
  -2  -7   1     2405.33     2553.95     25.28 o 
  -1  -7   1      953.94      995.90     20.22 o 
   0  -7   1       39.63       26.70      2.81 o 
   1  -7   1       69.75       72.89      9.16 o 
   2  -7   1      538.23      595.01     44.53 o 
   3  -7   1      798.31      820.09     41.58 o 
   4  -7   1      108.31       93.91      8.93 o 
   5  -7   1      162.42      179.75     23.78 o 
   6  -7   1      166.60      151.41     15.73 o 
   7  -7   1      174.77      142.18     21.62 o 
   8  -7   1       45.88       50.88      8.92 o 
   9  -7   1        0.08       10.87      4.19 o 
  10  -7   1        7.76        3.78      8.00 o 
 -14  -6   1      467.76      412.92     41.09 o 
 -13  -6   1       21.01       25.72      6.30 o 
 -12  -6   1        4.76       12.51      5.19 o 
 -11  -6   1        8.55       21.64      7.35 o 
 -10  -6   1       53.35       66.04     10.04 o 
  -9  -6   1      471.17      500.42     20.65 o 
  -8  -6   1      892.77      866.66     47.88 o 
  -7  -6   1       17.16       12.49      4.92 o 
  -6  -6   1     1387.70     1478.79     27.04 o 
  -5  -6   1        5.05        8.99      6.58 o 
  -4  -6   1      162.18      195.57     17.53 o 
  -3  -6   1      117.16      139.89      7.77 o 
  -2  -6   1      398.47      411.80      9.78 o 
  -1  -6   1      240.52      221.80      6.29 o 
   0  -6   1     1334.08     1252.70     15.22 o 
   1  -6   1        8.06       20.25      4.82 o 
   2  -6   1      190.21      175.84     21.51 o 
   3  -6   1     1439.57     1427.19     20.20 o 
   4  -6   1     1305.52     1300.87     21.41 o 
   5  -6   1      112.34       99.44      9.46 o 
   6  -6   1       79.55       60.63      5.29 o 
   7  -6   1      151.01      139.92     11.06 o 
   8  -6   1      102.44      100.93     15.62 o 
   9  -6   1       59.52       81.04     22.10 o 
  10  -6   1       52.95       45.06     10.67 o 
  11  -6   1       70.77       73.62     22.41 o 
 -14  -5   1      185.97      145.17     17.92 o 
 -13  -5   1        1.58       10.61      4.84 o 
 -12  -5   1      228.02      203.79     20.73 o 
 -11  -5   1      159.08      163.55     13.82 o 
 -10  -5   1     1002.93     1069.78     21.61 o 
  -9  -5   1      386.12      397.48     23.53 o 
  -8  -5   1      362.21      366.72     30.40 o 
  -7  -5   1      528.81      502.97     27.07 o 
  -6  -5   1      896.32      893.97     25.39 o 
  -5  -5   1        1.93        2.84      4.19 o 
  -4  -5   1      741.76      811.15     16.69 o 
  -3  -5   1     1655.33     1605.65     22.06 o 
  -2  -5   1      183.14      162.13      6.16 o 
  -1  -5   1     2263.01     2262.11     14.91 o 
   0  -5   1     6637.22     6887.97     36.70 o 
   1  -5   1      670.64      659.78     34.90 o 
   2  -5   1        0.55        1.64      1.94 o 
   3  -5   1       26.98       24.44      2.78 o 
   4  -5   1      701.49      683.87     17.44 o 
   5  -5   1      812.56      813.97     14.66 o 
   6  -5   1        5.38       11.44      3.19 o 
   7  -5   1       34.23       46.90      5.51 o 
   8  -5   1       17.43       27.29      3.81 o 
   9  -5   1       54.10       61.25      6.70 o 
  10  -5   1        1.51       11.41      5.78 o 
  11  -5   1        4.81       20.60     16.75 o 
 -14  -4   1       93.04       85.57     10.93 o 
 -13  -4   1      312.21      337.31     25.49 o 
 -12  -4   1      789.39      827.34     30.06 o 
 -11  -4   1       61.50       77.64      8.15 o 
 -10  -4   1      847.78      888.41     24.80 o 
  -9  -4   1       15.97       14.80      4.35 o 
  -8  -4   1       13.21       13.42      4.62 o 
  -7  -4   1        0.50       15.19      5.76 o 
  -6  -4   1      274.13      249.52     13.13 o 
  -5  -4   1     1870.75     1847.64     18.35 o 
  -4  -4   1      787.71      723.95     21.15 o 
  -3  -4   1      313.41      249.75      7.44 o 
  -2  -4   1     2299.36     2175.20     12.75 o 
  -1  -4   1      339.91      352.61      5.82 o 
   0  -4   1        3.94        6.22      1.62 o 
   1  -4   1       18.91       18.92      3.39 o 
   2  -4   1      832.69      761.52     10.24 o 
   3  -4   1     1111.47     1104.14     14.00 o 
   4  -4   1       28.28       54.91      4.00 o 
   5  -4   1     1932.74     1931.10     21.16 o 
   6  -4   1     1111.99     1171.02     23.65 o 
   7  -4   1       76.31       83.62      8.28 o 
   8  -4   1       38.44       46.26      5.48 o 
   9  -4   1      192.62      176.57     12.15 o 
  10  -4   1      157.24      140.10     12.76 o 
  11  -4   1      148.12      118.18     14.30 o 
  12  -4   1      146.50      139.56     23.10 o 
 -14  -3   1      175.70      137.33     18.86 o 
 -13  -3   1        8.58       10.40      4.56 o 
 -12  -3   1       14.81       29.03      6.73 o 
 -11  -3   1       91.72       94.26      8.30 o 
 -10  -3   1      118.97      120.07      7.87 o 
  -9  -3   1       59.41       71.17      8.32 o 
  -8  -3   1       48.57       48.00      5.16 o 
  -7  -3   1      966.11      937.91     23.77 o 
  -6  -3   1     1389.45     1418.26     22.40 o 
  -5  -3   1      572.32      534.47     17.15 o 
  -4  -3   1      270.96      233.21      7.13 o 
  -3  -3   1      314.60      287.74      5.97 o 
  -2  -3   1     2690.52     2692.40     11.54 o 
  -1  -3   1     1979.32     1841.99      8.92 o 
   0  -3   1       30.20       34.17      2.03 o 
   1  -3   1     1661.74     1590.51     21.84 o 
   2  -3   1     3782.77     3789.44     21.43 o 
   3  -3   1     4079.36     4036.65     21.59 o 
   4  -3   1      635.07      590.46     10.00 o 
   5  -3   1        0.91        5.48      1.38 o 
   6  -3   1      475.60      489.24     23.13 o 
   7  -3   1      815.50      848.09     29.92 o 
   8  -3   1       13.51       11.96      3.39 o 
   9  -3   1      268.29      237.24     17.86 o 
  10  -3   1      126.45      125.01     10.59 o 
  11  -3   1      297.67      276.49     24.61 o 
  12  -3   1        8.44       12.01      5.15 o 
 -14  -2   1       25.31       16.78      4.83 o 
 -13  -2   1       22.51       25.78      5.75 o 
 -12  -2   1      319.02      323.61     22.69 o 
 -11  -2   1      479.99      472.32     32.16 o 
 -10  -2   1      614.06      645.78     20.11 o 
  -9  -2   1      367.36      376.96     11.37 o 
  -8  -2   1       39.52       54.97      5.46 o 
  -7  -2   1       89.92       76.01      7.06 o 
  -6  -2   1      107.32      119.49      8.37 o 
  -5  -2   1      640.23      702.87     12.29 o 
  -4  -2   1       86.57       74.31      3.97 o 
  -3  -2   1     1746.72     1597.84     14.90 o 
  -2  -2   1      687.30      666.92      8.46 o 
  -1  -2   1     3082.38     2947.26     13.41 o 
   0  -2   1     7742.18     7404.75     29.87 o 
   1  -2   1     4888.47     4666.12     16.54 o 
   2  -2   1      751.46      697.60      7.30 o 
   3  -2   1        1.91        4.17      1.00 o 
   4  -2   1      151.67      159.14      5.10 o 
   5  -2   1     1557.83     1549.93     15.77 o 
   6  -2   1      978.68     1008.27     21.07 o 
   7  -2   1     1468.05     1514.86     27.78 o 
   8  -2   1       21.59       20.60      4.25 o 
   9  -2   1      821.49      848.81     22.03 o 
  10  -2   1      229.84      195.96     14.18 o 
  11  -2   1      533.89      480.26     53.37 o 
  12  -2   1      322.07      266.19     30.40 o 
  13  -2   1       56.04       60.49     19.57 o 
 -14  -1   1       55.50       51.22      6.61 o 
 -13  -1   1       83.50       58.86      7.58 o 
 -12  -1   1      443.45      432.59     29.44 o 
 -11  -1   1      362.11      376.61     18.29 o 
 -10  -1   1      683.72      717.61     21.38 o 
  -9  -1   1      160.64      194.29     11.73 o 
  -8  -1   1        5.30       14.67      2.98 o 
  -7  -1   1       84.04      119.44     10.45 o 
  -6  -1   1       17.88       13.03      3.03 o 
  -5  -1   1     2039.24     1994.03     12.36 o 
  -4  -1   1      939.27      859.60      9.83 o 
  -3  -1   1       50.13       36.49      2.57 o 
  -2  -1   1       53.43       49.41      4.47 o 
  -1  -1   1     1133.85     1112.34      9.32 o 
   0  -1   1      444.99      376.34      3.03 o 
   2  -1   1     6508.03     6251.47     16.98 o 
   3  -1   1     1630.06     1580.15     11.34 o 
   4  -1   1     2089.29     2017.92     11.00 o 
   5  -1   1     2319.87     2310.47     25.94 o 
   6  -1   1     3518.65     3789.37     37.38 o 
   7  -1   1      878.24      884.19     22.15 o 
   8  -1   1      565.23      611.85     28.87 o 
   9  -1   1      103.49      100.22      7.32 o 
  10  -1   1       55.67       54.07      5.51 o 
  11  -1   1        4.62        4.35      2.97 o 
  12  -1   1      474.04      364.55     38.42 o 
  13  -1   1      221.80      216.87     25.18 o 
 -13   0   1      171.97      143.50     15.63 o 
 -12   0   1       29.00       31.63      5.71 o 
 -11   0   1      271.14      246.18     13.39 o 
 -10   0   1      160.50      157.33     11.03 o 
  -9   0   1      571.81      543.52     20.54 o 
  -8   0   1      339.71      390.89     23.51 o 
  -7   0   1      364.24      320.00     16.80 o 
  -6   0   1      198.49      175.12     10.62 o 
  -5   0   1     1128.54     1131.25     14.52 o 
  -4   0   1        5.50       16.81      1.98 o 
  -3   0   1        5.48        6.31      1.68 o 
  -2   0   1       10.69       15.22      1.33 o 
  -1   0   1      466.61      401.66     11.40 o 
   1   0   1     3605.92     3461.28     20.08 o 
   2   0   1     1779.36     1570.52     11.59 o 
   3   0   1     5201.40     4978.01     12.65 o 
   4   0   1      889.22      841.97      9.61 o 
   5   0   1       28.00       35.13      2.39 o 
   6   0   1      387.29      379.46     11.71 o 
   7   0   1      174.84      193.32     11.52 o 
   8   0   1      560.97      567.41     19.96 o 
   9   0   1        8.05       12.09      3.28 o 
  10   0   1      408.16      405.79     17.06 o 
  11   0   1      157.03      142.34      9.38 o 
  12   0   1       76.39       64.18      7.44 o 
  13   0   1        0.11        9.71      3.70 o 
 -13   1   1       29.11       25.42      4.95 o 
 -12   1   1        7.19       12.57      4.02 o 
 -11   1   1        7.03        9.89      3.08 o 
 -10   1   1       33.45       33.09      7.04 o 
  -9   1   1     1945.83     2025.64     35.06 o 
  -8   1   1      563.77      591.87     24.67 o 
  -7   1   1      407.21      413.97     20.97 o 
  -6   1   1      110.68      143.88      9.06 o 
  -5   1   1       39.57       55.25      3.75 o 
  -4   1   1      108.47      135.80      4.95 o 
  -3   1   1     1933.44     1792.74      7.96 o 
  -2   1   1       26.41       50.88      2.50 o 
  -1   1   1    11621.12    10568.07     47.45 o 
   2   1   1     3648.58     3476.17      9.96 o 
   3   1   1      157.38      145.15      4.57 o 
   4   1   1      122.65      105.30      5.93 o 
   5   1   1      926.14      915.70     12.20 o 
   6   1   1     1321.04     1351.75     19.70 o 
   7   1   1      726.41      707.64     17.22 o 
   8   1   1     1528.47     1565.29     26.82 o 
   9   1   1      128.79      142.01     12.28 o 
  10   1   1       87.62       88.42      6.75 o 
  11   1   1       26.28       35.88      5.29 o 
  12   1   1        7.86       13.82      4.26 o 
  13   1   1       13.69       14.41      3.02 o 
  14   1   1       30.10       26.76      6.98 o 
 -13   2   1      220.28      166.18     21.08 o 
 -12   2   1      157.45      146.09     13.12 o 
 -11   2   1      258.68      238.80     18.13 o 
 -10   2   1      267.34      235.77     17.46 o 
  -9   2   1        0.68        8.26      4.32 o 
  -8   2   1        0.11       12.95      3.20 o 
  -7   2   1      129.83      128.45      9.60 o 
  -6   2   1      805.04      771.38     16.95 o 
  -5   2   1      970.34      929.68     12.91 o 
  -4   2   1        9.53        3.07      1.28 o 
  -3   2   1      315.48      266.48      4.87 o 
  -2   2   1      870.04      833.16      7.34 o 
  -1   2   1      336.45      312.66      6.53 o 
   0   2   1        7.78       16.88      1.64 o 
   1   2   1       14.18       15.00      1.32 o 
   2   2   1    39240.10    38927.97    120.29 o 
   3   2   1     6738.97     6661.00     18.44 o 
   4   2   1      347.72      281.70      6.57 o 
   5   2   1        9.50       31.46      7.21 o 
   6   2   1      245.82      231.52     15.12 o 
   7   2   1        2.52        8.76      3.01 o 
   8   2   1      240.81      237.57     11.05 o 
   9   2   1       23.59       28.17      4.51 o 
  10   2   1       55.61       57.91      5.80 o 
  11   2   1      660.43      683.36     20.87 o 
  12   2   1      845.24      893.55     23.43 o 
  13   2   1       17.34       24.21      4.06 o 
  14   2   1        3.89        9.91      4.01 o 
 -12   3   1       20.96       26.00      5.55 o 
 -11   3   1       13.33       29.58      6.57 o 
 -10   3   1      175.95      183.91     14.28 o 
  -9   3   1       57.19       56.33      5.57 o 
  -8   3   1      148.17      157.62     13.41 o 
  -7   3   1      798.80      731.05     17.54 o 
  -6   3   1      589.81      511.53     19.31 o 
  -5   3   1     1507.62     1580.35     17.98 o 
  -4   3   1       70.65       88.15      4.33 o 
  -3   3   1       53.98       67.90      3.22 o 
  -2   3   1        0.35        2.44      1.69 o 
  -1   3   1      182.12      175.98      4.68 o 
   0   3   1      269.40      252.91      5.29 o 
   1   3   1     1332.75     1207.29      9.15 o 
   2   3   1    35452.75    34749.73     79.03 o 
   3   3   1    28767.28    28314.74     77.53 o 
   4   3   1     5036.05     5115.70     41.61 o 
   5   3   1     1093.98     1198.31     22.37 o 
   6   3   1       10.12       14.02      4.08 o 
   7   3   1     1594.27     1705.89     27.07 o 
   8   3   1      977.03     1010.87     19.76 o 
   9   3   1        9.98       14.54      3.22 o 
  10   3   1      519.20      546.70     13.70 o 
  11   3   1      445.02      460.22     17.18 o 
  12   3   1        8.19       10.82      3.66 o 
  13   3   1       22.30       25.36      4.56 o 
  14   3   1       24.56       22.17      4.90 o 
 -12   4   1       55.66       49.39      9.58 o 
 -11   4   1      181.92      156.38     14.46 o 
 -10   4   1      337.68      316.18     27.96 o 
  -9   4   1     1028.27     1080.23     43.69 o 
  -8   4   1      536.92      505.21     23.92 o 
  -7   4   1       61.89       61.76      7.68 o 
  -6   4   1       29.93       21.41      4.81 o 
  -5   4   1       21.16       25.77      3.34 o 
  -4   4   1      619.09      609.82     11.83 o 
  -3   4   1      480.00      484.20      7.96 o 
  -2   4   1     7559.52     7658.09     20.56 o 
  -1   4   1      296.48      270.73      5.16 o 
   0   4   1      384.12      369.82      5.22 o 
   1   4   1     1851.72     1758.37     13.10 o 
   2   4   1      432.10      415.33      4.83 o 
   3   4   1     6594.69     6638.82     30.17 o 
   4   4   1     3010.71     3024.40     19.31 o 
   5   4   1      549.16      630.75     15.36 o 
   6   4   1       37.10       64.18      6.74 o 
   7   4   1        7.58        5.43      3.43 o 
   8   4   1      123.82      109.00      8.91 o 
   9   4   1      172.85      168.67     14.72 o 
  10   4   1       16.64       22.64      5.32 o 
  11   4   1       33.60       32.33      4.67 o 
  12   4   1       35.48       42.91      5.62 o 
  13   4   1      396.63      349.00     25.49 o 
  14   4   1      375.77      265.94     31.78 o 
 -12   5   1      153.60       97.92     33.11 o 
 -11   5   1       70.62       74.73     11.02 o 
 -10   5   1      107.86       84.04     10.22 o 
  -9   5   1      106.02      101.43     10.10 o 
  -8   5   1        0.10       11.42      4.37 o 
  -7   5   1      469.34      389.63     13.86 o 
  -6   5   1       69.48       62.10      7.75 o 
  -5   5   1        6.65       12.21      4.21 o 
  -4   5   1     1589.69     1611.90     18.29 o 
  -3   5   1     2013.17     2040.01     20.49 o 
  -2   5   1     4431.17     4700.75     39.01 o 
  -1   5   1     1277.42     1276.65     17.28 o 
   0   5   1        4.83        9.21      2.24 o 
   1   5   1      873.81      909.54     10.52 o 
   2   5   1      709.34      648.89      7.87 o 
   3   5   1      403.50      327.47      7.07 o 
   4   5   1     4382.99     4397.82     30.69 o 
   5   5   1     1133.00     1086.83     17.71 o 
   6   5   1     3274.45     3357.29     51.20 o 
   7   5   1       21.81       29.77      4.18 o 
   8   5   1      882.58      922.06     21.48 o 
   9   5   1       34.04       49.71      6.62 o 
  10   5   1        2.13        7.35      4.13 o 
  11   5   1      187.32      198.60     11.61 o 
  12   5   1      317.62      327.71     13.54 o 
  13   5   1       67.91       74.36      8.76 o 
  14   5   1       17.22       26.15      6.72 o 
 -11   6   1        1.24       10.71      6.89 o 
 -10   6   1       17.14       10.19      5.93 o 
  -9   6   1      142.83      131.30     12.94 o 
  -8   6   1      396.87      373.45     30.43 o 
  -7   6   1     1011.53     1062.87     26.58 o 
  -6   6   1       40.05       37.37      6.09 o 
  -5   6   1       10.73       12.17      2.28 o 
  -4   6   1       10.36        8.38      2.17 o 
  -3   6   1      207.62      228.46     13.11 o 
  -2   6   1      275.83      250.32     12.11 o 
  -1   6   1      593.82      524.14     25.26 o 
   0   6   1     1320.39     1259.17     19.49 o 
   1   6   1     2079.78     2044.59     16.74 o 
   2   6   1      868.50      839.07     13.18 o 
   3   6   1     1260.39     1283.48     14.47 o 
   4   6   1      490.86      550.36     12.60 o 
   5   6   1     1555.18     1706.07     22.89 o 
   6   6   1     1192.67     1177.13     26.95 o 
   7   6   1      487.36      495.34     22.31 o 
   8   6   1        4.38        4.83      3.93 o 
   9   6   1      624.76      595.40     15.59 o 
  10   6   1       14.56       15.85      4.09 o 
  11   6   1       49.06       48.23      6.99 o 
  12   6   1       16.23        9.31      3.80 o 
  13   6   1       36.42       31.66      6.52 o 
  14   6   1        4.79       12.53      4.23 o 
 -10   7   1      224.69      263.41     45.77 o 
  -9   7   1      108.57      110.31     23.70 o 
  -8   7   1      136.32      135.33      9.58 o 
  -7   7   1      210.41      210.11     16.59 o 
  -6   7   1       24.03       26.49      4.78 o 
  -5   7   1      170.75      164.88     13.71 o 
  -4   7   1        2.16        5.54      1.96 o 
  -3   7   1      696.53      609.03     25.60 o 
  -2   7   1     2013.21     1978.20     50.16 o 
  -1   7   1     1363.37     1318.54     18.78 o 
   0   7   1     1907.06     1879.20     20.78 o 
   1   7   1     2616.12     2709.30     27.38 o 
   2   7   1       86.53       86.31      4.98 o 
   3   7   1      381.72      390.47     14.44 o 
   4   7   1      523.45      502.97     16.58 o 
   5   7   1       62.76       50.62     10.21 o 
   6   7   1        4.76       11.15      2.98 o 
   7   7   1     1839.65     1891.99     30.23 o 
   8   7   1     1673.46     1689.18     55.69 o 
   9   7   1      138.88      152.84     12.17 o 
  10   7   1       23.83       27.19      4.02 o 
  11   7   1       63.33       64.44      8.15 o 
  12   7   1       90.19      104.94     13.94 o 
  13   7   1      103.31      103.63     13.81 o 
  14   7   1       92.16       95.46     10.76 o 
 -10   8   1       46.75       43.00     12.63 o 
  -9   8   1        5.03        5.74      5.91 o 
  -8   8   1        9.74       15.14     12.25 o 
  -7   8   1       74.33       78.45     14.16 o 
  -6   8   1      599.75      627.84     43.84 o 
  -5   8   1        5.42       10.57      3.61 o 
  -4   8   1      170.88      121.61     16.67 o 
  -3   8   1        5.15        9.48      2.56 o 
  -2   8   1      510.33      457.04     28.16 o 
  -1   8   1        8.04        4.33      2.30 o 
   0   8   1      284.75      265.34     12.98 o 
   1   8   1       11.45       12.59      2.20 o 
   2   8   1     2018.06     2009.40     37.89 o 
   3   8   1      492.37      460.28     20.30 o 
   4   8   1      362.00      391.75     16.95 o 
   5   8   1      344.64      313.54     24.49 o 
   6   8   1      243.61      240.31     20.96 o 
   7   8   1        5.82        8.81      3.83 o 
   8   8   1      609.54      530.29     56.48 o 
   9   8   1       70.65       61.90      9.32 o 
  10   8   1       23.75       30.33      7.44 o 
  11   8   1       15.42       22.87      7.64 o 
  12   8   1      232.58      264.69     18.94 o 
  13   8   1      193.56      223.70     38.19 o 
  -9   9   1       27.48       37.06     11.50 o 
  -8   9   1      105.34       87.09     15.12 o 
  -7   9   1      221.76      198.02     24.64 o 
  -6   9   1       25.17       33.16     10.73 o 
  -5   9   1      101.80      118.74     13.47 o 
  -4   9   1        0.38        7.21     10.34 o 
  -3   9   1       92.00       97.77     13.83 o 
  -2   9   1      173.37      157.28     16.80 o 
  -1   9   1     1628.92     1641.23     61.68 o 
   0   9   1      460.50      444.79     25.72 o 
   1   9   1       73.85       62.40      5.02 o 
   2   9   1      288.15      280.92     12.70 o 
   3   9   1      863.80      826.39     19.83 o 
   4   9   1      153.92      129.68      7.72 o 
   5   9   1       81.32       95.59     11.66 o 
   6   9   1        0.77        6.73      4.86 o 
   7   9   1        2.03       11.17      4.72 o 
   8   9   1        3.34       12.32      5.46 o 
   9   9   1      333.84      371.56     26.94 o 
  10   9   1      526.13      544.55     29.29 o 
  11   9   1       92.37      114.11     12.98 o 
  12   9   1       93.26       85.79     12.04 o 
  13   9   1       75.52       57.75     10.77 o 
  -8  10   1       19.19       22.60      8.08 o 
  -7  10   1       34.20       39.00      9.43 o 
  -6  10   1        0.15       -1.04      5.50 o 
  -5  10   1        9.30       16.87     10.85 o 
  -4  10   1       77.45       66.55      9.55 o 
  -3  10   1      169.60      191.42     22.78 o 
  -2  10   1      245.22      304.64     37.89 o 
  -1  10   1        6.51        6.61      2.55 o 
   0  10   1      754.34      829.37     23.96 o 
   1  10   1      249.07      254.41     15.64 o 
   2  10   1      278.81      307.43     18.01 o 
   3  10   1      632.77      633.87     25.39 o 
   4  10   1      456.90      469.96     11.68 o 
   5  10   1      257.88      302.36     18.40 o 
   6  10   1      103.66      139.72     22.89 o 
   7  10   1       71.62       71.41      9.43 o 
   8  10   1      388.95      354.57     26.02 o 
   9  10   1       17.08       25.00      7.57 o 
  10  10   1       39.37       24.74      6.73 o 
  11  10   1      107.96      113.04     10.38 o 
  12  10   1       13.45       15.06      8.44 o 
  13  10   1       29.05       34.35      8.38 o 
  -7  11   1        3.80       14.73      5.80 o 
  -6  11   1       54.54       50.52     10.49 o 
  -5  11   1       17.30       26.21      6.78 o 
  -4  11   1      161.67      188.39     15.91 o 
  -3  11   1      136.06      139.72     16.54 o 
  -2  11   1       40.55       61.06      9.56 o 
  -1  11   1       60.19       63.28     13.00 o 
   0  11   1       31.54       35.70      6.23 o 
   1  11   1      144.29      131.46     14.38 o 
   2  11   1      254.81      238.10     11.49 o 
   3  11   1      526.17      562.39     14.74 o 
   4  11   1      587.12      669.18     15.97 o 
   5  11   1      610.82      670.97     25.76 o 
   6  11   1      409.72      423.15     22.01 o 
   7  11   1        0.56        9.75      4.19 o 
   8  11   1       97.75       93.43      8.67 o 
   9  11   1        9.63       17.80      5.74 o 
  10  11   1       14.77       27.51     12.23 o 
  11  11   1       96.03      120.34     11.28 o 
  12  11   1      118.32      147.22     29.03 o 
  -5  12   1        5.69       19.45      6.75 o 
  -4  12   1       75.57       81.18      9.93 o 
  -3  12   1       12.91       21.11      6.74 o 
  -2  12   1       79.49       92.95     11.35 o 
  -1  12   1      282.78      252.73     26.21 o 
   0  12   1      216.96      226.33     16.20 o 
   1  12   1       37.16       42.30      7.58 o 
   2  12   1      134.49      137.73     14.71 o 
   3  12   1      372.21      371.37     25.74 o 
   4  12   1      580.45      535.27     25.37 o 
   5  12   1       31.33       28.46      6.91 o 
   6  12   1      145.85      138.51     17.48 o 
   7  12   1      138.14      125.99     13.29 o 
   8  12   1       23.15       40.68      7.15 o 
   9  12   1       59.95       79.18     13.44 o 
  10  12   1        1.38        5.27      9.88 o 
  11  12   1        3.28       23.75      6.58 o 
  -4  13   1        3.72        9.14      4.93 o 
  -3  13   1       44.08       32.43      8.00 o 
  -2  13   1      205.42      173.32     22.61 o 
  -1  13   1       85.61       94.95     10.67 o 
   0  13   1      510.94      512.48     26.06 o 
   1  13   1        0.40        2.80      5.64 o 
   2  13   1        0.03        5.18      8.35 o 
   3  13   1        0.18       16.82      6.27 o 
   4  13   1        7.38       16.29      5.67 o 
   5  13   1       38.02       38.56     12.28 o 
   6  13   1       65.91       54.20      7.05 o 
   7  13   1      233.90      265.17     12.13 o 
   8  13   1      258.74      219.09     24.54 o 
   9  13   1       36.18       39.34     12.56 o 
  10  13   1       46.07       48.14      9.48 o 
  -2  14   1      164.67      169.73     22.62 o 
  -1  14   1       15.12       13.37      8.80 o 
   0  14   1        5.90        7.19      5.05 o 
   1  14   1      170.12      185.99     25.05 o 
   2  14   1       86.29       85.68     16.67 o 
   3  14   1       55.10       50.17     12.19 o 
   4  14   1       64.99       66.89     12.89 o 
   5  14   1      197.46      267.01     30.84 o 
   6  14   1       67.92       65.78     19.97 o 
   7  14   1       10.64       27.06     15.19 o 
   8  14   1       13.80       34.12     10.96 o 
   9  14   1      238.00      255.20     33.06 o 
   0  15   1       37.52       23.80     10.29 o 
   1  15   1      362.68      269.17     70.86 o 
   2  15   1      198.05      192.72     33.67 o 
   3  15   1      164.69      187.18     39.51 o 
   4  15   1        5.16        5.80      5.63 o 
   5  15   1       30.48       41.07     15.17 o 
   6  15   1        0.25       20.95     10.40 o 
   7  15   1        0.66       -8.00      9.41 o 
  -6 -14   2       57.47       54.65     15.00 o 
  -5 -14   2      149.60      138.16     34.19 o 
  -4 -14   2       21.60       22.34     12.09 o 
  -3 -14   2       97.79       64.88     28.26 o 
  -2 -14   2       63.70       47.32     22.10 o 
  -1 -14   2        3.53        9.13      9.81 o 
   0 -14   2       20.89       22.30      7.92 o 
  -9 -13   2      126.97      164.61     29.74 o 
  -8 -13   2      211.67      172.55     58.31 o 
  -7 -13   2        0.85        0.85     12.45 o 
  -6 -13   2      119.67       89.21     22.86 o 
  -5 -13   2       13.52        3.41      8.13 o 
  -4 -13   2        0.55       13.52      7.05 o 
  -3 -13   2       43.24       61.00     12.84 o 
  -2 -13   2       41.38       71.28     14.83 o 
  -1 -13   2       29.29       33.14      9.73 o 
   0 -13   2       53.11       40.44     11.45 o 
   1 -13   2       67.28       38.90     12.67 o 
   2 -13   2        0.90        9.32      4.13 o 
 -10 -12   2       69.62       43.68     13.10 o 
  -9 -12   2       19.35       25.21      5.47 o 
  -8 -12   2       13.10        9.61      4.29 o 
  -7 -12   2      187.79      136.16     22.58 o 
  -6 -12   2      344.75      379.33     31.02 o 
  -5 -12   2      242.65      209.67     55.15 o 
  -4 -12   2      242.01      238.35     49.38 o 
  -3 -12   2      285.29      234.32     48.66 o 
  -2 -12   2       28.19       29.37      8.37 o 
  -1 -12   2        5.07        7.86      5.13 o 
   0 -12   2        1.25        6.06      8.14 o 
   1 -12   2       20.88       16.93      3.65 o 
   2 -12   2      201.31      224.05     26.38 o 
   3 -12   2      160.20      135.92     18.13 o 
   4 -12   2       78.88       65.75     10.36 o 
 -11 -11   2       12.03        8.39      6.24 o 
 -10 -11   2       10.42       21.73      4.96 o 
  -9 -11   2       40.95       46.52      9.81 o 
  -8 -11   2      119.56      113.94     12.65 o 
  -7 -11   2      195.01      182.48     21.99 o 
  -6 -11   2      325.79      321.69     26.52 o 
  -5 -11   2       76.44       74.65      9.85 o 
  -4 -11   2       52.88       40.17      9.01 o 
  -3 -11   2      569.78      466.29     94.78 o 
  -2 -11   2      230.80      218.57     25.63 o 
  -1 -11   2       11.43       12.59      4.81 o 
   0 -11   2       88.13       96.34     12.85 o 
   1 -11   2      513.32      527.41     35.68 o 
   2 -11   2       72.39       68.26     26.62 o 
   3 -11   2      103.55      100.28     10.68 o 
   4 -11   2       41.64       34.88      7.91 o 
   5 -11   2        4.38       12.24      5.03 o 
   6 -11   2        1.24        8.45      3.88 o 
 -12 -10   2      249.99      200.62     33.58 o 
 -11 -10   2      209.20      199.88     27.00 o 
 -10 -10   2      210.33      237.58     22.32 o 
  -9 -10   2      235.21      266.47     32.36 o 
  -8 -10   2      572.07      527.66     45.82 o 
  -7 -10   2        6.09       16.82      8.15 o 
  -6 -10   2       37.19       40.29     10.29 o 
  -5 -10   2       34.99       24.75      4.87 o 
  -4 -10   2      347.98      369.11     19.78 o 
  -3 -10   2       25.08       33.46      6.87 o 
  -2 -10   2        2.40        6.20      2.80 o 
  -1 -10   2       14.22       11.16      5.02 o 
   0 -10   2       69.81       81.63      8.58 o 
   1 -10   2      133.08      137.83     15.31 o 
   2 -10   2      148.41      140.74     16.59 o 
   3 -10   2       55.13       63.53      9.36 o 
   4 -10   2      476.11      584.90     40.24 o 
   5 -10   2      201.06      211.22     29.01 o 
   6 -10   2      154.97      127.69     19.92 o 
   7 -10   2        0.82        0.15      8.24 o 
 -12  -9   2      408.50      407.03     35.13 o 
 -11  -9   2      292.01      263.67     34.05 o 
 -10  -9   2      118.81      110.10     12.90 o 
  -9  -9   2        1.06        9.94      5.47 o 
  -8  -9   2        3.62       13.44      5.21 o 
  -7  -9   2        3.38       15.20      5.82 o 
  -6  -9   2       32.86       41.77      9.56 o 
  -5  -9   2      284.91      287.25     23.56 o 
  -4  -9   2      705.79      744.46     19.53 o 
  -3  -9   2      398.40      390.32     14.53 o 
  -2  -9   2        0.97        3.44      2.15 o 
  -1  -9   2      207.75      187.95     16.56 o 
   0  -9   2       20.22       15.76      5.34 o 
   1  -9   2       27.62       24.02      6.61 o 
   2  -9   2      585.21      689.82     36.99 o 
   3  -9   2      815.15      878.24     33.71 o 
   4  -9   2      320.72      312.81     27.24 o 
   5  -9   2      136.59      147.96     17.50 o 
   6  -9   2      131.68      135.68     20.38 o 
   7  -9   2        4.04       12.60      5.07 o 
   8  -9   2        0.11       -0.95      8.30 o 
 -13  -8   2      306.34      268.70     37.85 o 
 -12  -8   2      109.64       92.18     16.19 o 
 -11  -8   2       77.01       88.03     10.84 o 
 -10  -8   2      105.64      110.25      9.48 o 
  -9  -8   2      318.07      299.77     21.07 o 
  -8  -8   2      450.80      489.53     22.91 o 
  -7  -8   2     2347.25     2518.20     61.92 o 
  -6  -8   2      129.57      128.25     19.76 o 
  -5  -8   2       51.08       60.47     10.89 o 
  -4  -8   2       81.68       87.27     12.55 o 
  -3  -8   2        0.29        5.49      1.75 o 
  -2  -8   2        3.09        6.46      2.10 o 
  -1  -8   2      470.17      448.80     10.25 o 
   0  -8   2      701.60      748.78     35.35 o 
   1  -8   2     1557.85     1734.88     43.71 o 
   2  -8   2       70.25       88.82     12.73 o 
   3  -8   2       82.37       83.65      6.84 o 
   4  -8   2      244.45      262.96     20.98 o 
   5  -8   2       22.95       28.22      5.77 o 
   6  -8   2       48.66       59.95     10.64 o 
   7  -8   2      233.32      277.44     29.80 o 
   8  -8   2       88.09       73.34     13.58 o 
   9  -8   2        1.04       -0.21      9.24 o 
 -13  -7   2       23.84       18.66      4.98 o 
 -12  -7   2       97.45       89.67     11.59 o 
 -11  -7   2      303.50      293.44     35.55 o 
 -10  -7   2      296.76      313.83     21.22 o 
  -9  -7   2      851.98      971.02     30.79 o 
  -8  -7   2     1221.55     1290.79     37.49 o 
  -7  -7   2        0.81        6.72      4.80 o 
  -6  -7   2      297.97      335.95     31.23 o 
  -5  -7   2      101.24      109.68     12.27 o 
  -4  -7   2       32.08       45.45      5.44 o 
  -3  -7   2      206.31      172.44     11.51 o 
  -2  -7   2     1702.52     1716.45     23.24 o 
  -1  -7   2      742.47      760.65     16.32 o 
   0  -7   2      133.70      147.16     15.95 o 
   1  -7   2       88.88       81.54      7.76 o 
   2  -7   2      314.41      349.61     19.72 o 
   3  -7   2       93.90      110.04     14.69 o 
   4  -7   2      368.40      374.70     16.89 o 
   5  -7   2     1157.93     1271.67     70.05 o 
   6  -7   2     1597.89     1616.22     56.18 o 
   7  -7   2      106.50       90.50     12.02 o 
   8  -7   2        9.69        6.27      3.68 o 
   9  -7   2       86.19       85.18     30.69 o 
  10  -7   2        0.39        9.78      7.29 o 
 -13  -6   2       85.72       82.01      9.47 o 
 -12  -6   2       25.92       39.21      7.42 o 
 -11  -6   2      706.98      787.47     29.59 o 
 -10  -6   2        3.84        7.46      4.79 o 
  -9  -6   2       52.73       41.80      7.62 o 
  -8  -6   2       12.03       14.69      6.79 o 
  -7  -6   2       73.20       80.09     10.08 o 
  -6  -6   2      622.77      672.10     30.03 o 
  -5  -6   2      720.68      713.15     29.84 o 
  -4  -6   2      551.98      541.55     27.06 o 
  -3  -6   2      555.76      524.66     14.68 o 
  -2  -6   2      200.56      249.81     11.53 o 
  -1  -6   2       97.08      108.17      7.10 o 
   0  -6   2        1.73        6.54      2.69 o 
   1  -6   2     1065.85     1106.17     31.90 o 
   2  -6   2     2112.62     2240.03     53.87 o 
   3  -6   2      711.09      675.14     22.47 o 
   4  -6   2      718.28      732.01     21.27 o 
   5  -6   2       45.03       47.90      8.36 o 
   6  -6   2      164.87      160.32     11.62 o 
   7  -6   2      203.56      188.24     15.30 o 
   8  -6   2       29.44       20.51     10.69 o 
   9  -6   2       70.09       61.72     11.61 o 
  10  -6   2      149.74      134.06     18.54 o 
 -14  -5   2      268.62      195.66     32.66 o 
 -13  -5   2      277.81      214.85     25.19 o 
 -12  -5   2        1.20       11.50      4.60 o 
 -11  -5   2       53.04       64.15      7.89 o 
 -10  -5   2      333.46      305.22     29.81 o 
  -9  -5   2     1439.70     1570.58     40.24 o 
  -8  -5   2      696.24      706.11     37.45 o 
  -7  -5   2      662.48      672.90     18.89 o 
  -6  -5   2     1049.20     1032.28     29.73 o 
  -5  -5   2      165.57      202.32     22.42 o 
  -4  -5   2      192.43      230.64     16.56 o 
  -3  -5   2       19.31       14.20      3.02 o 
  -2  -5   2     1163.49     1177.33     14.67 o 
  -1  -5   2       17.22        8.66      2.43 o 
   0  -5   2     4690.37     4616.45     81.42 o 
   1  -5   2     3811.10     3923.64     39.96 o 
   2  -5   2     1765.72     1703.17     36.95 o 
   3  -5   2      303.94      287.95     13.38 o 
   4  -5   2       72.48       65.74      4.23 o 
   5  -5   2      188.27      186.41      9.87 o 
   6  -5   2      386.81      412.64     18.15 o 
   7  -5   2      121.25      119.72      9.13 o 
   8  -5   2      553.61      555.03     19.55 o 
   9  -5   2      421.86      365.69     41.49 o 
  10  -5   2       69.23       91.57     24.63 o 
  11  -5   2        1.56        3.94     18.27 o 
 -14  -4   2       36.85       32.14      6.55 o 
 -13  -4   2        1.57       10.24      4.57 o 
 -12  -4   2       93.16       79.09      9.92 o 
 -11  -4   2      372.09      402.11     18.07 o 
 -10  -4   2      124.86      146.31     17.34 o 
  -9  -4   2     1034.82     1062.28     63.60 o 
  -8  -4   2     1786.24     1792.81     39.43 o 
  -7  -4   2       17.00       21.74      3.95 o 
  -6  -4   2      219.94      210.87     16.05 o 
  -5  -4   2       97.06      104.19      9.16 o 
  -4  -4   2     1065.97     1046.13     21.10 o 
  -3  -4   2      125.64      114.02      7.05 o 
  -2  -4   2     4261.25     4245.49     24.33 o 
  -1  -4   2        3.67        5.54      1.54 o 
   0  -4   2      594.88      529.26      7.81 o 
   1  -4   2       71.54       79.54      8.40 o 
   2  -4   2       44.83       49.90      5.39 o 
   3  -4   2       63.64       53.22      2.88 o 
   4  -4   2        2.66        4.65      1.65 o 
   5  -4   2      384.94      360.43     19.40 o 
   6  -4   2     2418.03     2561.23     47.79 o 
   7  -4   2        5.58        7.69      2.52 o 
   8  -4   2      166.77      179.37     11.23 o 
   9  -4   2        0.15        2.06      2.40 o 
  10  -4   2       15.87       13.94      4.15 o 
  11  -4   2        2.15       24.38     11.38 o 
  12  -4   2       27.49       57.31     18.15 o 
 -14  -3   2       22.63       15.09      5.77 o 
 -13  -3   2      195.18      179.06     18.99 o 
 -12  -3   2      378.70      402.28     25.87 o 
 -11  -3   2     1296.32     1289.38     29.91 o 
 -10  -3   2       72.11       78.47      6.73 o 
  -9  -3   2      514.40      486.13     13.93 o 
  -8  -3   2      155.61      154.12     12.49 o 
  -7  -3   2      381.72      427.01     25.83 o 
  -6  -3   2     1937.99     1968.66     27.48 o 
  -5  -3   2      351.99      308.76      9.44 o 
  -4  -3   2     2315.37     2319.18     20.22 o 
  -3  -3   2     2818.81     2650.38     48.71 o 
  -2  -3   2      300.96      293.99      6.68 o 
  -1  -3   2     1717.18     1739.89     12.42 o 
   0  -3   2       37.23       47.21      2.33 o 
   1  -3   2     1543.25     1461.56     26.93 o 
   2  -3   2     6263.27     6159.73     54.43 o 
   3  -3   2     1714.70     1721.71     16.18 o 
   4  -3   2        4.02        6.96      1.47 o 
   5  -3   2      301.38      292.51     12.24 o 
   6  -3   2      179.32      172.08     13.33 o 
   7  -3   2      337.34      368.28     23.55 o 
   8  -3   2       19.15       14.48      4.10 o 
   9  -3   2       17.45       16.14      3.06 o 
  10  -3   2       56.06       52.84      6.29 o 
  11  -3   2      364.75      382.89     56.46 o 
  12  -3   2        1.63        4.79      5.21 o 
 -14  -2   2        0.74       10.06      4.11 o 
 -13  -2   2       11.21       10.00      3.60 o 
 -12  -2   2        1.63       13.92      6.06 o 
 -11  -2   2       67.13       83.04      7.95 o 
 -10  -2   2      727.76      751.71     22.83 o 
  -9  -2   2       23.68       23.02      5.16 o 
  -8  -2   2     1259.23     1249.74     23.88 o 
  -7  -2   2      809.17      802.27     21.67 o 
  -6  -2   2      737.72      645.22     16.39 o 
  -5  -2   2      253.95      237.76      9.70 o 
  -4  -2   2      141.24      178.16      9.23 o 
  -3  -2   2       53.99       58.14      3.61 o 
  -2  -2   2     1925.64     1855.49      8.60 o 
  -1  -2   2      642.23      608.03      7.71 o 
   0  -2   2      956.61      856.62      8.41 o 
   1  -2   2     3788.92     3429.95     31.01 o 
   2  -2   2     2243.21     2145.65     12.80 o 
   3  -2   2      216.73      209.95      4.93 o 
   4  -2   2        6.09        5.68      1.60 o 
   5  -2   2      196.80      174.48      7.82 o 
   6  -2   2      169.52      140.03      8.37 o 
   7  -2   2     2434.44     2481.89     43.13 o 
   8  -2   2      444.05      477.85     11.95 o 
   9  -2   2      182.65      208.20     11.25 o 
  10  -2   2       12.34       16.23      4.63 o 
  11  -2   2       64.55       47.98      6.18 o 
  12  -2   2       41.58       44.33      7.98 o 
  13  -2   2       12.04        9.47      3.36 o 
 -14  -1   2       38.89       44.27     18.24 o 
 -13  -1   2       35.25       40.36      6.57 o 
 -12  -1   2      521.69      570.32     28.37 o 
 -11  -1   2      655.89      702.98     30.29 o 
 -10  -1   2     1395.27     1467.57     24.52 o 
  -9  -1   2      352.73      389.65     22.10 o 
  -8  -1   2      747.76      749.16     23.98 o 
  -7  -1   2      247.14      291.54     19.22 o 
  -6  -1   2        4.45       15.27      3.07 o 
  -5  -1   2       18.37       35.08      3.09 o 
  -4  -1   2     1633.72     1541.05     31.46 o 
  -3  -1   2      745.86      728.30      7.40 o 
  -2  -1   2    10685.04    10374.70     34.72 o 
  -1  -1   2     4855.24     4837.59     21.14 o 
   0  -1   2      416.06      421.90      5.43 o 
   1  -1   2     5003.74     4700.90     18.72 o 
   2  -1   2     1168.14     1099.93     10.71 o 
   3  -1   2      591.11      582.54      6.48 o 
   4  -1   2     1320.14     1315.96     13.59 o 
   5  -1   2     3639.53     3625.31     22.70 o 
   6  -1   2     1529.69     1466.26     17.95 o 
   7  -1   2      123.48      112.67      7.52 o 
   8  -1   2       74.75       92.58      7.62 o 
   9  -1   2      122.56      114.69      7.30 o 
  10  -1   2        2.36        9.28      3.17 o 
  11  -1   2       24.99       23.29      4.50 o 
  12  -1   2      109.32      104.46     13.24 o 
  13  -1   2      299.43      194.15     35.00 o 
 -13   0   2       91.80       95.35      9.34 o 
 -12   0   2      179.65      162.20     17.00 o 
 -11   0   2      188.22      190.92     13.93 o 
 -10   0   2       24.26       38.94      4.96 o 
  -9   0   2      106.23      105.17     11.10 o 
  -8   0   2        0.81        8.54      2.97 o 
  -7   0   2      363.18      366.74     24.28 o 
  -6   0   2       44.35       38.04      3.47 o 
  -5   0   2      141.25      189.35     15.86 o 
  -4   0   2     1537.07     1412.40     15.51 o 
  -3   0   2     2904.47     2781.07     17.00 o 
  -2   0   2       57.92       71.59      4.34 o 
  -1   0   2        2.86        4.46      1.22 o 
   0   0   2      801.77      741.10      6.84 o 
   1   0   2     8156.17     7694.38     21.32 o 
   2   0   2     5980.81     5673.43     24.69 o 
   3   0   2     1777.53     1717.75     12.36 o 
   4   0   2      469.07      430.04      7.11 o 
   5   0   2     2228.40     2287.04     16.23 o 
   6   0   2     2625.73     2778.23     31.45 o 
   7   0   2       66.00       75.79      5.84 o 
   8   0   2      140.19      171.60      8.98 o 
   9   0   2      884.06      893.45     20.96 o 
  10   0   2       45.53       53.54      5.51 o 
  11   0   2       57.69       65.41      6.18 o 
  12   0   2       67.55       72.69      7.12 o 
  13   0   2       28.79       23.55      6.72 o 
 -13   1   2        8.42       12.86      4.83 o 
 -12   1   2       12.11       20.86      4.45 o 
 -11   1   2        0.21        5.42      4.03 o 
 -10   1   2      100.47       98.87      8.69 o 
  -9   1   2     1140.57     1153.28     26.84 o 
  -8   1   2     1538.11     1664.78     35.67 o 
  -7   1   2     1152.61     1153.18     34.46 o 
  -6   1   2      847.20      750.08     19.80 o 
  -5   1   2      864.08     1037.66     15.63 o 
  -4   1   2        0.90        6.85      1.47 o 
  -3   1   2      220.35      216.93      5.50 o 
  -2   1   2      121.32      129.79      5.86 o 
  -1   1   2      414.75      371.58      5.21 o 
   0   1   2      171.72      184.79      3.88 o 
   1   1   2     3390.77     3180.40      9.81 o 
   2   1   2       51.60       50.02      3.04 o 
   3   1   2        7.80        8.01      1.79 o 
   4   1   2      279.39      285.04      6.00 o 
   5   1   2      377.24      366.77      8.31 o 
   6   1   2      773.86      764.86     14.21 o 
   7   1   2      887.95      821.84     20.26 o 
   8   1   2      859.01      898.65     18.96 o 
   9   1   2      704.88      779.04     21.64 o 
  10   1   2       43.25       44.91      5.17 o 
  11   1   2       54.60       59.64      8.36 o 
  12   1   2      406.26      380.01     21.67 o 
  13   1   2       12.64       17.57      4.47 o 
  14   1   2      179.49      109.61     16.00 o 
 -13   2   2        7.91       13.03      4.38 o 
 -12   2   2      184.33      152.04     17.53 o 
 -11   2   2       79.60       90.34      8.57 o 
 -10   2   2      151.24      168.11     11.21 o 
  -9   2   2      386.12      350.63     17.12 o 
  -8   2   2      154.13      148.94     12.16 o 
  -7   2   2      280.61      287.22     17.72 o 
  -6   2   2       45.21       41.98      4.26 o 
  -5   2   2      156.74      136.56      8.33 o 
  -4   2   2       20.25       69.86      4.30 o 
  -3   2   2     4255.60     4273.63     29.58 o 
  -2   2   2     2776.85     2643.42     11.98 o 
  -1   2   2      419.09      354.46      8.37 o 
   0   2   2      890.53      828.79      7.72 o 
   1   2   2     2597.69     2473.47     10.34 o 
   2   2   2     5667.80     5526.50     12.44 o 
   3   2   2    11703.99    11607.55     35.27 o 
   4   2   2      708.20      615.73     10.20 o 
   5   2   2     3699.93     3695.51     26.41 o 
   6   2   2      501.03      465.99     12.63 o 
   7   2   2     1109.39     1154.26     25.62 o 
   8   2   2      496.27      518.21     16.73 o 
   9   2   2       69.69       78.00      7.85 o 
  10   2   2        6.00        2.13      3.62 o 
  11   2   2        1.60        9.28      3.12 o 
  12   2   2       75.36       65.95      6.46 o 
  13   2   2        2.58        7.81      3.13 o 
  14   2   2       29.48       26.95      4.58 o 
 -12   3   2      187.06      144.93     18.99 o 
 -11   3   2      255.33      236.11     18.21 o 
 -10   3   2       45.82       39.89      8.55 o 
  -9   3   2       25.89       26.73      8.65 o 
  -8   3   2      346.90      323.45     22.73 o 
  -7   3   2      315.36      309.76     26.16 o 
  -6   3   2     1291.10     1261.60     24.99 o 
  -5   3   2     1411.15     1338.54     18.22 o 
  -4   3   2        3.84        8.76      2.21 o 
  -3   3   2      177.71      143.45      7.70 o 
  -2   3   2      165.62      183.04      6.74 o 
  -1   3   2      571.15      527.28      6.16 o 
   0   3   2      242.26      245.40      4.80 o 
   1   3   2     2947.03     2772.13      9.78 o 
   2   3   2     6025.78     5911.93     15.21 o 
   3   3   2    29006.83    29126.49     77.49 o 
   4   3   2     1209.28     1110.33     11.32 o 
   5   3   2     2809.73     2701.54     42.74 o 
   6   3   2     1088.56     1062.49     21.13 o 
   7   3   2       21.27       25.53      5.94 o 
   8   3   2      192.17      224.97     14.56 o 
   9   3   2      580.66      587.80     24.72 o 
  10   3   2     1352.90     1429.00     30.06 o 
  11   3   2      118.47      115.94      7.69 o 
  12   3   2        8.08       14.09      3.13 o 
  13   3   2       48.73       42.34      6.57 o 
  14   3   2        0.09       10.10      3.23 o 
 -12   4   2        0.86       11.24      4.29 o 
 -11   4   2       97.70      105.74     11.50 o 
 -10   4   2       74.07       76.62      7.18 o 
  -9   4   2       50.73       59.75      6.95 o 
  -8   4   2      439.88      411.14     18.09 o 
  -7   4   2      139.23      162.64     15.69 o 
  -6   4   2      286.57      295.36     20.64 o 
  -5   4   2       16.30       14.34      3.39 o 
  -4   4   2       42.63       51.86      4.82 o 
  -3   4   2        3.82       13.29      2.53 o 
  -2   4   2      523.75      502.97      5.97 o 
  -1   4   2      926.09      852.11      8.71 o 
   0   4   2     3293.74     3178.53     15.97 o 
   1   4   2      348.56      303.63      5.16 o 
   2   4   2     3623.07     3599.88     14.07 o 
   3   4   2     4916.53     4875.92     20.80 o 
   4   4   2       76.53       89.64      5.71 o 
   5   4   2      437.20      402.10      9.40 o 
   6   4   2      456.07      438.56     16.02 o 
   7   4   2      301.68      264.32     17.78 o 
   8   4   2      315.87      369.33     24.37 o 
   9   4   2       78.21       82.39      8.27 o 
  10   4   2      414.56      408.03     17.04 o 
  11   4   2      445.71      463.36     15.29 o 
  12   4   2      159.14      154.54     11.64 o 
  13   4   2        2.27       12.37      3.08 o 
  14   4   2      596.97      494.13     31.46 o 
 -12   5   2       46.00       46.17     15.67 o 
 -11   5   2      203.94      160.27     21.58 o 
 -10   5   2       43.32       35.39      6.22 o 
  -9   5   2      432.07      408.92     31.87 o 
  -8   5   2       69.29       78.59      8.62 o 
  -7   5   2       17.11       24.50      4.94 o 
  -6   5   2        1.74       14.08      4.51 o 
  -5   5   2      592.35      611.44     30.18 o 
  -4   5   2       97.73      101.77      9.18 o 
  -3   5   2     2026.81     2129.80     18.77 o 
  -2   5   2      233.60      193.68     10.10 o 
  -1   5   2      116.60      165.53      9.26 o 
   0   5   2      260.52      234.64      5.48 o 
   1   5   2       88.14       93.45      4.32 o 
   2   5   2       31.48       45.13      2.62 o 
   3   5   2       76.35       63.49      3.82 o 
   4   5   2     2862.90     2917.26     20.86 o 
   5   5   2     5932.58     5863.55     88.29 o 
   6   5   2     2710.95     2756.71     39.32 o 
   7   5   2      294.68      268.83     24.04 o 
   8   5   2      106.99       98.87      6.86 o 
   9   5   2      239.78      249.73     19.27 o 
  10   5   2      239.27      251.18     16.93 o 
  11   5   2       95.15       88.86      7.00 o 
  12   5   2      270.84      293.20     20.88 o 
  13   5   2      129.03      120.79      9.57 o 
  14   5   2      246.79      242.51     22.46 o 
 -11   6   2      143.50      157.49     21.73 o 
 -10   6   2       18.20       18.08      5.09 o 
  -9   6   2       37.46       48.49      5.48 o 
  -8   6   2      461.94      431.89     21.52 o 
  -7   6   2     1001.27      997.58     22.72 o 
  -6   6   2      129.42      132.51     14.48 o 
  -5   6   2      365.93      391.14     30.82 o 
  -4   6   2      622.28      610.26     28.72 o 
  -3   6   2      250.90      246.41     11.24 o 
  -2   6   2      295.38      312.45     13.53 o 
  -1   6   2       86.57       85.96      5.37 o 
   0   6   2     1706.99     1742.39     14.29 o 
   1   6   2     1014.10      958.70     11.70 o 
   2   6   2      290.44      242.28      6.44 o 
   3   6   2     6660.64     6921.15     42.55 o 
   4   6   2     1523.82     1508.69     17.17 o 
   5   6   2      184.97      148.06     13.39 o 
   6   6   2      213.62      231.59     16.87 o 
   7   6   2      165.24      196.26     26.42 o 
   8   6   2      234.05      258.73     18.51 o 
   9   6   2      426.28      436.78     13.92 o 
  10   6   2      173.90      206.63     14.25 o 
  11   6   2       26.23       27.11      6.44 o 
  12   6   2      121.16      120.33     10.21 o 
  13   6   2      121.52       99.30     10.18 o 
  14   6   2       35.82       28.36      7.40 o 
 -10   7   2        3.34       18.82      6.25 o 
  -9   7   2       81.96       80.56     14.64 o 
  -8   7   2      269.67      245.43     21.37 o 
  -7   7   2     1056.67     1113.36     40.02 o 
  -6   7   2     1286.93     1259.03     24.47 o 
  -5   7   2        8.10       15.23      5.23 o 
  -4   7   2        1.38        1.52      1.51 o 
  -3   7   2       68.23       57.45      4.26 o 
  -2   7   2      366.52      342.55     15.99 o 
  -1   7   2      500.62      488.33     15.83 o 
   0   7   2     4042.52     4198.44     43.44 o 
   1   7   2     1589.63     1661.40     20.94 o 
   2   7   2      862.11      874.59     14.46 o 
   3   7   2      299.03      289.67     13.68 o 
   4   7   2      326.02      341.19     14.32 o 
   5   7   2     1434.69     1476.33     20.84 o 
   6   7   2     1952.34     2006.50     28.94 o 
   7   7   2      478.05      436.38     36.88 o 
   8   7   2     1108.33     1052.70     21.87 o 
   9   7   2      128.51      109.09     10.72 o 
  10   7   2      145.90      158.43     10.11 o 
  11   7   2        0.34       10.02      3.93 o 
  12   7   2       29.66       22.78      8.17 o 
  13   7   2        0.60        5.23      3.56 o 
  14   7   2      257.38      241.96     26.86 o 
 -10   8   2      177.98      116.83     26.12 o 
  -9   8   2       33.32       27.36      9.34 o 
  -8   8   2       25.98       31.07      9.24 o 
  -7   8   2        0.77        4.14      3.85 o 
  -6   8   2       72.63       89.68      9.91 o 
  -5   8   2      582.48      571.59     23.03 o 
  -4   8   2        7.60        3.68      2.72 o 
  -3   8   2       23.90       17.72      2.02 o 
  -2   8   2      289.30      280.11     18.06 o 
  -1   8   2      906.46      853.93     19.68 o 
   0   8   2      448.44      444.95     17.76 o 
   1   8   2      232.64      248.56     13.36 o 
   2   8   2       44.70       58.40      5.26 o 
   3   8   2      118.08      132.98      8.84 o 
   4   8   2     1075.99     1090.74     22.09 o 
   5   8   2     1497.47     1535.82     21.13 o 
   6   8   2      217.02      220.51     22.10 o 
   7   8   2      184.99      168.30     17.93 o 
   8   8   2        5.31       10.45      3.83 o 
   9   8   2       28.90       38.30      6.60 o 
  10   8   2       64.10       45.93      6.86 o 
  11   8   2       96.89      111.01      9.98 o 
  12   8   2      272.12      300.27     17.19 o 
  13   8   2       26.87       30.58      7.71 o 
  14   8   2       25.46       21.32      7.39 o 
  -9   9   2       25.79       29.17      8.16 o 
  -8   9   2       26.83       29.09      9.39 o 
  -7   9   2      148.09      115.52     21.87 o 
  -6   9   2      123.81      123.72     23.27 o 
  -5   9   2      693.18      635.06     62.37 o 
  -4   9   2       59.28       63.92      7.11 o 
  -3   9   2       14.05       17.74      4.10 o 
  -2   9   2      314.33      284.90     24.39 o 
  -1   9   2      882.11      878.58     27.25 o 
   0   9   2     1258.75     1263.37     32.17 o 
   1   9   2      479.58      494.93     21.58 o 
   2   9   2      991.74      981.01     29.97 o 
   3   9   2     1021.51     1075.92     24.64 o 
   4   9   2       24.87       22.13      4.26 o 
   5   9   2       39.09       32.89     10.36 o 
   6   9   2       31.79       20.03      3.04 o 
   7   9   2       55.57       68.63     10.94 o 
   8   9   2      333.51      336.19     32.71 o 
   9   9   2     1186.77     1262.78     29.01 o 
  10   9   2      612.24      620.85     26.96 o 
  11   9   2       60.56       54.95      9.16 o 
  12   9   2      104.08      130.31     11.37 o 
  13   9   2        0.60       10.48      4.97 o 
  -8  10   2      249.74      254.07     49.00 o 
  -7  10   2       46.35       34.65     11.43 o 
  -6  10   2       51.27       46.18     11.10 o 
  -5  10   2       38.80       40.90      9.84 o 
  -4  10   2       90.12       80.34     12.97 o 
  -3  10   2      178.79      217.37     26.52 o 
  -2  10   2       95.36      107.31     12.42 o 
  -1  10   2       10.34       15.78      3.04 o 
   0  10   2      632.33      695.58     22.32 o 
   1  10   2      544.70      577.59     18.83 o 
   2  10   2      343.05      338.19     21.46 o 
   3  10   2     1287.47     1347.30     29.04 o 
   4  10   2      477.40      459.95     22.58 o 
   5  10   2      588.01      600.08     37.24 o 
   6  10   2      228.57      249.43     20.74 o 
   7  10   2      144.86      141.77     14.34 o 
   8  10   2       19.11       41.38      8.49 o 
   9  10   2      121.39      120.60     12.01 o 
  10  10   2      133.13      129.77     11.72 o 
  11  10   2       52.61       51.49      7.58 o 
  12  10   2       13.34       16.12      6.61 o 
  13  10   2       15.65        9.28      6.32 o 
  -7  11   2        9.34       19.02      7.83 o 
  -6  11   2       14.04       19.44      7.32 o 
  -5  11   2      125.11       96.80     18.94 o 
  -4  11   2       80.16       94.17     15.91 o 
  -3  11   2      204.17      280.74     19.54 o 
  -2  11   2       16.39       16.31      6.73 o 
  -1  11   2      355.60      449.54     34.85 o 
   0  11   2        0.31       14.95      5.34 o 
   1  11   2      387.12      389.74     16.18 o 
   2  11   2      825.71      868.40     24.84 o 
   3  11   2       93.97       93.74      9.19 o 
   4  11   2      352.22      367.51     13.96 o 
   5  11   2      648.78      722.59     21.68 o 
   6  11   2       35.12       52.20      7.64 o 
   7  11   2      105.13      115.54     12.56 o 
   8  11   2       52.17       58.02      8.57 o 
   9  11   2       85.95       92.50     11.75 o 
  10  11   2       16.30       21.97      6.52 o 
  11  11   2      300.56      295.16     15.54 o 
  12  11   2      134.78      116.02     11.57 o 
  -6  12   2       18.43       17.40      5.34 o 
  -5  12   2       71.87       53.93     12.13 o 
  -4  12   2       38.12       33.48      9.78 o 
  -3  12   2        0.36       12.34      5.64 o 
  -2  12   2        0.14       19.98     17.35 o 
  -1  12   2       38.19       43.41      8.39 o 
   0  12   2      384.70      419.84     33.01 o 
   1  12   2       45.78       47.44      7.63 o 
   2  12   2      437.62      470.15     15.38 o 
   3  12   2      401.16      412.26     18.38 o 
   4  12   2      292.02      279.17     20.03 o 
   5  12   2       99.74      100.54     10.35 o 
   6  12   2      116.76      119.95     13.46 o 
   7  12   2        0.29        4.85      5.37 o 
   8  12   2      121.50      121.41     14.12 o 
   9  12   2        9.07       13.96      7.04 o 
  10  12   2        5.17       10.76      4.41 o 
  11  12   2        5.46       13.98     10.10 o 
  12  12   2       59.69       73.12     11.14 o 
  -4  13   2        5.45        9.95      4.58 o 
  -3  13   2       38.76       42.28      8.60 o 
  -2  13   2       25.73       32.69      5.91 o 
  -1  13   2       81.76       92.71     25.77 o 
   0  13   2      489.05      495.51     34.83 o 
   1  13   2       16.91       21.99      6.55 o 
   2  13   2        2.83       15.54      6.32 o 
   3  13   2       40.28       38.11     12.09 o 
   4  13   2       30.00       25.64      5.83 o 
   5  13   2      149.80      124.11     11.65 o 
   6  13   2      315.45      262.30     38.74 o 
   7  13   2      187.51      164.09     24.60 o 
   8  13   2      252.18      224.87     29.33 o 
   9  13   2        3.95        3.08      4.72 o 
  10  13   2       71.94       70.83     10.53 o 
  11  13   2       34.83       20.97      6.73 o 
  -2  14   2       28.03       22.92      7.80 o 
  -1  14   2       80.85       80.47      9.11 o 
   0  14   2        6.62        7.65      5.96 o 
   1  14   2        2.20       12.40      6.66 o 
   2  14   2        7.57       19.69      6.21 o 
   3  14   2       28.48       41.29     12.05 o 
   4  14   2      129.36      140.00     24.23 o 
   5  14   2      151.60      134.18     26.38 o 
   6  14   2      157.32      138.19     44.89 o 
   7  14   2      234.58      177.74     27.08 o 
   8  14   2      235.42      201.73     20.72 o 
   9  14   2       11.16       13.76      5.26 o 
   0  15   2       79.40       91.45     20.02 o 
   1  15   2      148.35      153.77     25.15 o 
   2  15   2      275.40      303.85     41.40 o 
   3  15   2       11.02       15.50     14.32 o 
   4  15   2       15.83       19.86      6.45 o 
   5  15   2        9.24       -3.17     10.36 o 
   6  15   2       17.88        7.41      8.23 o 
   7  15   2       21.69       26.85     16.29 o 
  -4 -14   3       16.72       32.94     16.26 o 
  -8 -13   3      146.84      121.25     40.62 o 
  -7 -13   3       42.07       21.49     12.40 o 
  -6 -13   3       10.54       22.57     13.63 o 
  -5 -13   3        1.31        3.76      7.82 o 
  -4 -13   3       13.39        3.78      8.82 o 
  -3 -13   3      195.00      139.80     40.59 o 
  -2 -13   3      320.18      341.05     32.02 o 
  -1 -13   3       73.73       42.43     25.10 o 
   0 -13   3       19.11       36.25     13.58 o 
   1 -13   3       19.87       25.98      8.26 o 
   2 -13   3       30.03       20.30     12.07 o 
  -9 -12   3       89.79       59.62     11.72 o 
  -8 -12   3      113.14       77.96     32.02 o 
  -7 -12   3        0.55       14.98     13.31 o 
  -6 -12   3      175.96      128.06     37.39 o 
  -5 -12   3      281.21      205.94     56.04 o 
  -4 -12   3      103.58      110.05     31.02 o 
  -3 -12   3      170.74      204.82     20.13 o 
  -2 -12   3       48.10       53.73     19.93 o 
  -1 -12   3       15.23       38.18     11.90 o 
   0 -12   3        3.85       15.20      5.89 o 
   1 -12   3        0.36       13.18      5.53 o 
   2 -12   3       33.81       23.56      6.43 o 
   3 -12   3       47.26       33.85      7.12 o 
   4 -12   3       18.44       17.24      7.90 o 
 -11 -11   3        0.26        9.60      4.30 o 
 -10 -11   3        2.48        7.50      3.77 o 
  -9 -11   3       81.43       75.79      9.47 o 
  -8 -11   3      120.49      130.65     13.66 o 
  -7 -11   3      116.53      103.60     15.48 o 
  -6 -11   3      873.74      974.82     29.75 o 
  -5 -11   3      176.69      189.48     49.54 o 
  -4 -11   3        4.38        4.69      7.03 o 
  -3 -11   3      269.48      209.44     57.97 o 
  -2 -11   3       61.67       37.55     14.73 o 
  -1 -11   3        1.70       10.36      9.24 o 
   0 -11   3      223.82      183.76     24.03 o 
   1 -11   3      145.42      121.56     19.16 o 
   2 -11   3       38.15       34.85      6.12 o 
   3 -11   3      215.54      174.73     26.93 o 
   4 -11   3       98.20       78.43     13.78 o 
   5 -11   3        3.02        6.41      3.34 o 
 -11 -10   3       20.01       34.34      8.92 o 
 -10 -10   3       13.19       17.75      9.09 o 
  -9 -10   3      122.83      132.41     13.59 o 
  -8 -10   3      418.13      443.70     35.05 o 
  -7 -10   3        9.13       21.18      6.73 o 
  -6 -10   3      380.83      409.58     31.03 o 
  -5 -10   3       12.15       13.35      4.14 o 
  -4 -10   3      150.89      117.76     14.66 o 
  -3 -10   3       29.37       31.63     11.78 o 
  -2 -10   3      264.06      258.87     14.90 o 
  -1 -10   3       17.04       25.39      5.10 o 
   0 -10   3        2.19       10.52      6.06 o 
   1 -10   3       44.70       20.95      6.40 o 
   2 -10   3      158.26      142.06     18.14 o 
   3 -10   3       86.92       63.36      7.21 o 
   4 -10   3       77.47       74.48     11.35 o 
   5 -10   3       63.79       55.84      8.87 o 
   6 -10   3       63.82       47.47     10.27 o 
 -12  -9   3      441.18      322.68     54.38 o 
 -11  -9   3      311.95      302.99     34.24 o 
 -10  -9   3        9.36       11.95      5.47 o 
  -9  -9   3       12.66       14.17      4.96 o 
  -8  -9   3      192.82      209.44     20.67 o 
  -7  -9   3        0.07       11.58      3.96 o 
  -6  -9   3       98.00      107.75     12.70 o 
  -5  -9   3      738.57      811.75     39.22 o 
  -4  -9   3     1086.14     1214.21     35.02 o 
  -3  -9   3      127.90       97.29      8.60 o 
  -2  -9   3       23.71       15.69      6.18 o 
  -1  -9   3      604.80      624.98     16.54 o 
   0  -9   3      466.89      470.99     24.46 o 
   1  -9   3       47.82       51.63      6.43 o 
   2  -9   3        0.47       13.76      5.72 o 
   3  -9   3      836.15      944.66     39.17 o 
   4  -9   3      226.60      211.67     16.45 o 
   5  -9   3      328.24      351.50     26.81 o 
   6  -9   3      315.77      442.28     54.13 o 
   7  -9   3       38.00       43.71     15.33 o 
   8  -9   3       12.72       25.01     14.60 o 
 -13  -8   3       40.80       17.65     12.76 o 
 -12  -8   3      174.08      142.07     20.80 o 
 -11  -8   3       44.99       48.24     10.08 o 
 -10  -8   3        7.08       11.48      5.32 o 
  -9  -8   3       86.77       93.93     12.02 o 
  -8  -8   3        1.55        6.31      4.36 o 
  -7  -8   3      294.76      337.67     23.58 o 
  -6  -8   3      792.47      844.01     31.10 o 
  -5  -8   3       68.71       88.22     13.09 o 
  -4  -8   3      411.15      440.97     30.19 o 
  -3  -8   3       50.33       42.59      4.90 o 
  -2  -8   3        2.55        2.31      1.44 o 
  -1  -8   3       20.09       15.20      2.64 o 
   0  -8   3       26.76       29.46      5.53 o 
   1  -8   3        2.07        7.87      3.50 o 
   2  -8   3      209.98      188.03     20.20 o 
   3  -8   3      135.10      166.39     10.40 o 
   4  -8   3      497.49      504.86     20.42 o 
   5  -8   3       76.90       73.71      8.02 o 
   6  -8   3        1.91        8.46      3.35 o 
   7  -8   3      145.38      125.53     19.20 o 
   8  -8   3       55.23       63.15     11.73 o 
   9  -8   3        2.12       11.26     12.23 o 
 -13  -7   3        1.20       10.74      4.85 o 
 -12  -7   3        0.21       14.75      4.20 o 
 -11  -7   3       18.93       14.61      6.00 o 
 -10  -7   3      421.72      417.51     33.46 o 
  -9  -7   3      812.62      905.79     31.64 o 
  -8  -7   3     1355.38     1405.52     27.19 o 
  -7  -7   3      302.39      314.67     26.97 o 
  -6  -7   3      184.57      180.84     21.56 o 
  -5  -7   3      429.13      420.59     33.87 o 
  -4  -7   3        5.30       10.97      4.15 o 
  -3  -7   3      729.92      712.01     22.66 o 
  -2  -7   3      474.79      489.69     19.89 o 
  -1  -7   3      607.57      575.89     17.70 o 
   0  -7   3       49.42       57.85      6.84 o 
   1  -7   3      285.29      280.74     28.80 o 
   2  -7   3        4.01       12.44      4.78 o 
   3  -7   3       74.72       86.21      8.05 o 
   4  -7   3        2.93       11.04      4.57 o 
   5  -7   3      476.51      479.69     21.99 o 
   6  -7   3      180.63      162.95     14.82 o 
   7  -7   3      452.72      504.12     36.86 o 
   8  -7   3      469.36      628.91     33.36 o 
   9  -7   3      130.79      160.73     32.34 o 
 -13  -6   3        3.76       17.79      5.67 o 
 -12  -6   3        8.55       14.32      5.28 o 
 -11  -6   3       66.80       94.48     12.83 o 
 -10  -6   3      403.70      424.84     26.46 o 
  -9  -6   3      326.61      357.90     32.70 o 
  -8  -6   3       36.70       43.82      9.32 o 
  -7  -6   3        3.07       17.37      7.26 o 
  -6  -6   3        8.10       11.84      4.49 o 
  -5  -6   3      763.52      826.38     29.88 o 
  -4  -6   3       37.33       30.57      5.84 o 
  -3  -6   3      117.50       92.63      5.77 o 
  -2  -6   3      115.22       96.56      6.71 o 
  -1  -6   3      737.73      726.51     17.23 o 
   0  -6   3       69.08       85.22      9.75 o 
   1  -6   3      109.25      110.33     11.24 o 
   2  -6   3      644.28      678.78     24.34 o 
   3  -6   3     1510.64     1662.17     34.33 o 
   4  -6   3      563.62      640.47     32.73 o 
   5  -6   3     1088.22     1195.92     36.24 o 
   6  -6   3      136.84      129.12     11.36 o 
   7  -6   3      124.17      117.51     11.50 o 
   8  -6   3        0.49        6.71      5.60 o 
   9  -6   3       12.63        7.90      7.19 o 
  10  -6   3        3.04       12.95     10.20 o 
 -13  -5   3       84.64       81.36     12.67 o 
 -12  -5   3       81.59       65.00      8.03 o 
 -11  -5   3        0.27       15.28      4.52 o 
 -10  -5   3      196.16      187.90     14.67 o 
  -9  -5   3       57.79       72.53      9.11 o 
  -8  -5   3      377.42      382.54     21.52 o 
  -7  -5   3     2040.37     2051.72     46.08 o 
  -6  -5   3     3066.46     3126.60     80.39 o 
  -5  -5   3     1636.36     1774.32     31.21 o 
  -4  -5   3       93.89       92.98     11.16 o 
  -3  -5   3      129.31      130.71      8.45 o 
  -2  -5   3      591.66      637.80     11.64 o 
  -1  -5   3      341.81      358.40     10.51 o 
   0  -5   3     2342.84     2479.85     23.76 o 
   1  -5   3     1207.92     1266.38     30.04 o 
   2  -5   3      153.73      165.94     18.93 o 
   3  -5   3     2546.25     2734.22     43.34 o 
   4  -5   3     1035.49      991.61     40.77 o 
   5  -5   3       36.52       31.51      6.25 o 
   6  -5   3       58.74       70.80      6.85 o 
   7  -5   3        0.52        7.37      3.35 o 
   8  -5   3      776.47      788.83     41.96 o 
   9  -5   3      239.92      209.44     43.45 o 
  10  -5   3      256.86      198.61     59.38 o 
  11  -5   3       60.41       53.83     17.49 o 
 -13  -4   3       68.10       58.49      7.45 o 
 -12  -4   3       20.56       18.20      5.57 o 
 -11  -4   3       75.06       73.44      7.60 o 
 -10  -4   3       93.43       93.08      8.01 o 
  -9  -4   3     1119.80     1099.01     23.72 o 
  -8  -4   3       15.84       19.41      4.96 o 
  -7  -4   3      186.70      228.40     23.46 o 
  -6  -4   3      995.20      987.36     35.12 o 
  -5  -4   3      360.71      402.23     17.11 o 
  -4  -4   3      119.04      128.30      7.31 o 
  -3  -4   3     1864.19     1856.09     15.62 o 
  -2  -4   3      105.44      132.37      6.58 o 
   0  -4   3      151.20      110.85      5.20 o 
   1  -4   3     1985.55     1849.62     76.98 o 
   2  -4   3      565.16      575.90     17.59 o 
   3  -4   3        4.99        4.79      1.10 o 
   4  -4   3      312.67      297.93     12.25 o 
   5  -4   3      658.05      645.77     15.11 o 
   6  -4   3      694.22      688.09     18.89 o 
   7  -4   3      256.99      258.20     14.45 o 
   8  -4   3     1226.17     1306.10     21.49 o 
   9  -4   3      279.07      228.94     24.30 o 
  10  -4   3        0.30        7.46      6.57 o 
  11  -4   3       51.31       56.21     18.56 o 
 -13  -3   3        9.79       11.04      3.83 o 
 -12  -3   3      149.08      142.24     19.55 o 
 -11  -3   3      891.09      947.64     31.42 o 
 -10  -3   3      132.13      131.53      9.62 o 
  -9  -3   3      993.05     1010.33     24.02 o 
  -8  -3   3        1.23       16.07      4.90 o 
  -7  -3   3     1254.35     1284.94     44.92 o 
  -6  -3   3     1685.37     1699.66     23.31 o 
  -5  -3   3     1943.10     1936.93     20.69 o 
  -4  -3   3     1143.68     1057.11     17.61 o 
  -3  -3   3     1444.33     1403.04     19.43 o 
  -2  -3   3      134.02      162.83      6.32 o 
  -1  -3   3     2511.24     2554.99     19.93 o 
   0  -3   3      264.05      286.67      6.00 o 
   1  -3   3       36.18       31.17      1.69 o 
   2  -3   3      983.41     1052.62     13.01 o 
   3  -3   3     2387.43     2466.51     17.31 o 
   4  -3   3      598.51      546.09     14.70 o 
   5  -3   3      983.98      918.97     19.81 o 
   6  -3   3      435.51      432.54     14.23 o 
   7  -3   3      175.30      186.93     11.93 o 
   8  -3   3       16.02       11.98      4.26 o 
   9  -3   3       21.33       25.14      4.81 o 
  10  -3   3       16.29       16.06      4.39 o 
  11  -3   3       60.97       50.88     10.60 o 
  12  -3   3      188.46      142.08     33.05 o 
 -13  -2   3       62.90       67.46      8.79 o 
 -12  -2   3      118.59      109.73     11.27 o 
 -11  -2   3      200.98      191.50     13.86 o 
 -10  -2   3       23.77       23.92      4.77 o 
  -9  -2   3       76.47       88.15      9.67 o 
  -8  -2   3      420.32      442.46     26.72 o 
  -7  -2   3     2242.55     2396.59     31.89 o 
  -6  -2   3     1668.46     1584.10     39.56 o 
  -5  -2   3     1406.62     1403.86     20.55 o 
  -4  -2   3     2119.93     2211.81     19.42 o 
  -3  -2   3        0.32        3.74      1.68 o 
  -2  -2   3     1555.50     1561.45     13.60 o 
  -1  -2   3      160.24      177.18      7.57 o 
   1  -2   3      760.91      790.28      7.86 o 
   2  -2   3     3768.81     3555.94     41.25 o 
   4  -2   3     1529.93     1498.65     20.06 o 
   5  -2   3       20.80       19.92      1.78 o 
   6  -2   3      188.28      186.27     11.13 o 
   7  -2   3       15.98       15.32      4.70 o 
   8  -2   3     1172.97     1253.73     33.08 o 
   9  -2   3      103.52      114.74      8.30 o 
  10  -2   3      772.11      813.84     30.07 o 
  11  -2   3       95.72       88.74      8.31 o 
  12  -2   3        4.30       11.34      4.43 o 
 -13  -1   3        0.45       14.06      3.90 o 
 -12  -1   3      143.31      148.53     12.68 o 
 -11  -1   3      355.63      360.21     25.47 o 
 -10  -1   3      218.87      228.50     17.84 o 
  -9  -1   3     1418.02     1419.12     28.84 o 
  -8  -1   3      936.23      929.33     23.77 o 
  -7  -1   3      453.03      477.28     25.21 o 
  -6  -1   3      281.08      277.89     11.65 o 
  -5  -1   3      401.29      413.45     10.90 o 
  -4  -1   3     1607.43     1629.51     22.37 o 
  -3  -1   3     1051.83      978.34     12.86 o 
  -2  -1   3      607.43      560.87      8.95 o 
  -1  -1   3      682.42      639.93      7.78 o 
   0  -1   3    12426.56    11777.21     51.84 o 
   1  -1   3     1978.48     1830.19      9.91 o 
   2  -1   3     1138.50     1031.23     18.15 o 
   3  -1   3        3.31        2.67      1.06 o 
   5  -1   3      866.22      791.35     12.08 o 
   6  -1   3       37.99       30.54      3.17 o 
   7  -1   3      239.52      244.82     14.18 o 
   8  -1   3     1341.39     1390.14     26.71 o 
   9  -1   3        2.50        7.06      3.33 o 
  10  -1   3        3.78        8.89      2.85 o 
  11  -1   3       23.34       28.82      5.96 o 
  12  -1   3        9.37       10.11      4.20 o 
  13  -1   3       93.81       59.43     12.70 o 
 -13   0   3       36.47       33.18      6.34 o 
 -12   0   3       28.02       34.19      6.71 o 
 -11   0   3      260.98      263.35     16.56 o 
 -10   0   3      309.00      297.61     18.99 o 
  -9   0   3      212.56      241.68     14.68 o 
  -8   0   3       15.61       28.78      5.72 o 
  -7   0   3      225.78      250.37     20.51 o 
  -6   0   3      600.94      589.32     16.62 o 
  -5   0   3      976.35      887.11     16.34 o 
  -4   0   3     1319.50     1223.46     15.40 o 
  -3   0   3      102.39       93.53      4.90 o 
  -2   0   3     1642.34     1552.05     12.52 o 
  -1   0   3      793.53      744.94      7.86 o 
   0   0   3     3908.76     3799.56     13.25 o 
   1   0   3      620.93      616.82      6.16 o 
   2   0   3      816.87      744.11      8.10 o 
   3   0   3       13.42       16.79      1.56 o 
   5   0   3     2249.90     2179.85     19.22 o 
   6   0   3     1016.93     1008.15     23.04 o 
   7   0   3       38.10       29.65      4.05 o 
   8   0   3        5.42        9.18      2.91 o 
   9   0   3      985.65     1018.97     21.49 o 
  10   0   3      173.00      178.10     11.63 o 
  11   0   3        1.50       14.87      3.48 o 
  12   0   3      143.15      161.41     12.12 o 
  13   0   3       90.12      103.93     16.73 o 
 -13   1   3       21.79       19.77      6.62 o 
 -12   1   3        0.82        5.45      3.47 o 
 -11   1   3        6.78        7.54      4.79 o 
 -10   1   3       51.17       70.98      7.77 o 
  -9   1   3      927.68      942.86     28.33 o 
  -8   1   3     3182.52     3244.99    102.61 o 
  -7   1   3     1079.42     1107.68     20.04 o 
  -6   1   3      166.03      149.31     11.99 o 
  -5   1   3       53.73       33.49      3.79 o 
  -4   1   3     1218.45     1173.20     16.48 o 
  -3   1   3       22.34       26.72      1.87 o 
  -2   1   3      257.99      220.94      5.78 o 
  -1   1   3     1841.25     1722.17     21.24 o 
   0   1   3    11849.86    11614.04     25.29 o 
   1   1   3     6950.69     6722.79     21.07 o 
   2   1   3     1091.99     1056.96      8.21 o 
   3   1   3     1704.88     1573.21     14.01 o 
   4   1   3      842.13      844.28     12.89 o 
   5   1   3       84.46      119.69      8.40 o 
   6   1   3      335.82      317.70     13.68 o 
   7   1   3       79.24       81.76      6.49 o 
   8   1   3      388.77      369.90     19.82 o 
   9   1   3     1506.44     1574.01     28.88 o 
  10   1   3      223.73      233.62     10.28 o 
  11   1   3      105.13       95.45      7.73 o 
  12   1   3      267.90      257.40     16.33 o 
  13   1   3        4.50        9.10      4.03 o 
 -13   2   3       25.65       19.48      9.67 o 
 -12   2   3      158.80      128.55     14.96 o 
 -11   2   3      109.61      128.33     11.14 o 
 -10   2   3      443.83      500.24     23.12 o 
  -9   2   3     1231.02     1293.66     23.61 o 
  -8   2   3      382.63      348.91     15.54 o 
  -7   2   3     1341.08     1389.58     25.18 o 
  -6   2   3      468.81      443.18     19.19 o 
  -5   2   3       15.71       22.51      3.00 o 
  -4   2   3      150.15      135.39      8.32 o 
  -3   2   3      111.05       95.14      5.00 o 
  -2   2   3      441.53      388.14      5.70 o 
   0   2   3     2055.94     1909.47      8.67 o 
   1   2   3     3740.82     3575.11     10.30 o 
   3   2   3     1208.44     1194.94     10.76 o 
   4   2   3      414.54      375.90      6.42 o 
   5   2   3     2043.64     2091.22     19.34 o 
   6   2   3       92.97       78.39      5.77 o 
   7   2   3     1447.91     1488.90     24.03 o 
   8   2   3     2202.88     2387.95     38.04 o 
   9   2   3      890.58      945.73     19.25 o 
  10   2   3       31.60       30.83      4.70 o 
  11   2   3      237.81      236.47     11.17 o 
  12   2   3        3.58       14.12      3.75 o 
  13   2   3        1.52        9.09      3.63 o 
  14   2   3       10.59       11.12      6.41 o 
 -12   3   3      219.82      243.16     17.61 o 
 -11   3   3      213.30      200.07     18.33 o 
 -10   3   3      264.01      238.36     17.07 o 
  -9   3   3       21.66       19.13      5.87 o 
  -8   3   3      352.79      380.28     18.84 o 
  -7   3   3      295.92      285.78     18.38 o 
  -6   3   3     2567.74     2568.60     31.17 o 
  -5   3   3      688.02      712.32     19.05 o 
  -4   3   3      605.64      506.17     12.58 o 
  -3   3   3     1235.95     1471.51     21.00 o 
  -2   3   3      860.15      841.49     10.03 o 
  -1   3   3     1346.98     1239.64     11.89 o 
   0   3   3      764.19      740.90      7.26 o 
   1   3   3       42.46       56.23      3.57 o 
   2   3   3     2479.39     2294.15     10.75 o 
   3   3   3     1951.12     1858.58      8.49 o 
   4   3   3      735.78      660.06     10.69 o 
   5   3   3      547.44      483.40     11.42 o 
   6   3   3      879.28      873.40     13.86 o 
   7   3   3      474.24      483.34     26.08 o 
   8   3   3       58.78       69.92      5.87 o 
   9   3   3        5.29       10.58      3.95 o 
  10   3   3        2.98        7.79      3.01 o 
  11   3   3      231.59      253.57     14.64 o 
  12   3   3       30.43       32.71      4.49 o 
  13   3   3      120.98      122.16     10.16 o 
  14   3   3      156.50      105.19     12.93 o 
 -12   4   3        5.20        7.73      2.75 o 
 -11   4   3        0.15       11.44      4.10 o 
 -10   4   3       21.02       35.32      7.63 o 
  -9   4   3       13.45       14.72      5.59 o 
  -8   4   3       10.93       17.71      4.88 o 
  -7   4   3       61.50       70.02      8.81 o 
  -6   4   3      607.28      590.27     20.33 o 
  -5   4   3     1601.01     1621.20     31.50 o 
  -4   4   3      760.82      783.84     25.54 o 
  -3   4   3      222.89      256.04     18.02 o 
  -2   4   3        0.97        8.29      2.31 o 
  -1   4   3     1418.28     1431.87     16.89 o 
   0   4   3      441.89      435.15      6.41 o 
   1   4   3       71.90       96.40      5.39 o 
   2   4   3      584.76      498.25      6.30 o 
   3   4   3      884.59      825.70      9.08 o 
   4   4   3      225.87      180.45      9.24 o 
   5   4   3      103.37      126.89      6.78 o 
   6   4   3       26.70       19.22      3.25 o 
   7   4   3       70.10       69.36      6.98 o 
   8   4   3      550.47      539.38     20.04 o 
   9   4   3     1126.45     1172.92     24.08 o 
  10   4   3      673.57      685.85     20.31 o 
  11   4   3       32.60       41.51      5.34 o 
  12   4   3        8.84       12.36      3.28 o 
  13   4   3       10.02       12.26      3.81 o 
  14   4   3       23.17       23.66      4.69 o 
 -11   5   3      200.41      178.29     24.23 o 
 -10   5   3      215.33      225.07     20.93 o 
  -9   5   3      515.23      499.06     32.23 o 
  -8   5   3        7.14       20.29      5.07 o 
  -7   5   3        6.70        7.49      3.24 o 
  -6   5   3        0.19       16.75      4.42 o 
  -5   5   3       86.98      101.00      9.09 o 
  -4   5   3      210.53      237.64     19.60 o 
  -3   5   3     2608.18     2661.46     30.35 o 
  -2   5   3      100.36       49.90      4.78 o 
  -1   5   3      263.92      178.79      6.96 o 
   0   5   3      327.43      294.74      7.12 o 
   1   5   3      113.12      101.65      3.90 o 
   2   5   3       18.68       20.35      1.91 o 
   3   5   3     2148.34     2386.77     16.39 o 
   4   5   3      776.98      716.70     13.86 o 
   5   5   3    11038.91    11628.68     95.80 o 
   6   5   3     1827.85     1791.36     30.76 o 
   7   5   3     1954.97     1965.68     31.26 o 
   8   5   3      419.79      444.48     28.10 o 
   9   5   3      209.56      207.24     13.22 o 
  10   5   3      246.13      261.29     18.45 o 
  11   5   3      119.80      108.84      7.65 o 
  12   5   3        5.02       10.74      3.85 o 
  13   5   3       17.13       17.69      4.69 o 
  14   5   3       71.60       63.33     11.36 o 
 -11   6   3      241.96      190.23     19.41 o 
 -10   6   3      125.04      132.13     22.57 o 
  -9   6   3       65.26       62.08      7.69 o 
  -8   6   3       11.24       18.77      5.37 o 
  -7   6   3        0.32        7.63      3.78 o 
  -6   6   3      497.54      504.42     20.34 o 
  -5   6   3      122.99      163.09     15.76 o 
  -4   6   3      190.39      210.52     17.69 o 
  -3   6   3      361.87      334.24     27.18 o 
  -2   6   3      305.96      256.33      8.77 o 
  -1   6   3      397.52      384.07      7.94 o 
   0   6   3       23.33       32.03      3.27 o 
   1   6   3      399.08      378.66      9.78 o 
   2   6   3      397.38      375.92      7.99 o 
   3   6   3       43.66       61.08      5.37 o 
   4   6   3      516.64      468.57     11.01 o 
   5   6   3     3690.15     3804.56     42.60 o 
   6   6   3     1773.14     1716.04     31.03 o 
   7   6   3      481.90      498.37     26.47 o 
   8   6   3      721.06      741.38     29.31 o 
   9   6   3        2.96       11.61      3.77 o 
  10   6   3      296.96      307.77     15.74 o 
  11   6   3      117.34      133.60     10.57 o 
  12   6   3      240.55      229.42     18.11 o 
  13   6   3      267.57      297.44     28.89 o 
  14   6   3      190.57      156.33     14.68 o 
 -10   7   3       15.44       17.34      5.64 o 
  -9   7   3      138.65      129.88     14.30 o 
  -8   7   3      105.98       98.00     10.96 o 
  -7   7   3       70.29       88.84      8.59 o 
  -6   7   3      854.82      889.50     35.78 o 
  -5   7   3      701.51      741.25     20.37 o 
  -4   7   3       86.33       83.48     11.19 o 
  -3   7   3       24.03       22.44      6.05 o 
  -2   7   3      183.81      163.52     11.08 o 
  -1   7   3      584.60      597.63     18.38 o 
   0   7   3     1163.25     1177.30     30.60 o 
   1   7   3      583.67      489.85     13.77 o 
   2   7   3     1044.41     1131.77     15.48 o 
   3   7   3      430.27      392.78     14.88 o 
   4   7   3     1169.33     1191.22     21.71 o 
   5   7   3      566.43      617.57     16.17 o 
   6   7   3      108.46      120.19      9.06 o 
   7   7   3      543.93      531.04     33.92 o 
   8   7   3      744.59      759.35     30.09 o 
   9   7   3      375.89      431.54     29.36 o 
  10   7   3        4.55       12.10      3.24 o 
  11   7   3       22.38       22.08      5.06 o 
  12   7   3        1.44        7.24      4.28 o 
  13   7   3       18.47       21.37      6.08 o 
  14   7   3       31.80       23.89      8.00 o 
 -10   8   3      172.17      123.31     34.59 o 
  -9   8   3      157.85      116.64     18.69 o 
  -8   8   3       19.88       13.92      5.56 o 
  -7   8   3      193.35      199.07     13.57 o 
  -6   8   3       15.66       18.38      6.04 o 
  -5   8   3      140.26      124.55     12.31 o 
  -4   8   3       69.35       76.75     16.28 o 
  -3   8   3        3.71        4.61      1.79 o 
  -2   8   3      133.26      126.94      9.16 o 
  -1   8   3      351.98      300.31     16.50 o 
   0   8   3      647.03      617.35     23.36 o 
   1   8   3      236.16      272.65     16.43 o 
   2   8   3       96.55      112.01     10.72 o 
   3   8   3      763.59      781.35     21.20 o 
   4   8   3        4.88        6.62      3.07 o 
   5   8   3      533.56      578.90     23.55 o 
   6   8   3     1153.86     1087.87     36.89 o 
   7   8   3      610.62      555.66     53.76 o 
   8   8   3      440.16      407.53     19.84 o 
   9   8   3      199.74      216.14     15.51 o 
  10   8   3      225.57      210.45     12.47 o 
  11   8   3      213.92      177.85     16.72 o 
  12   8   3       40.63       48.89      9.84 o 
  13   8   3       89.33       89.28     12.11 o 
  14   8   3      327.10      350.84     45.85 o 
  -9   9   3       17.19       14.15      7.25 o 
  -8   9   3        0.36       15.00      4.98 o 
  -7   9   3       36.77       46.02     15.87 o 
  -6   9   3      180.87      143.51     17.22 o 
  -5   9   3      920.66      949.41     41.37 o 
  -4   9   3     1279.11     1226.32     36.02 o 
  -3   9   3      139.95      126.48      8.96 o 
  -2   9   3     1147.20     1178.77     31.17 o 
  -1   9   3       76.06       60.09      7.18 o 
   0   9   3       50.73       48.14      6.26 o 
   1   9   3        3.33       12.50      3.60 o 
   2   9   3      253.93      256.95     10.10 o 
   3   9   3     1584.27     1699.06     31.27 o 
   4   9   3     1527.19     1537.41     30.85 o 
   5   9   3      881.40      928.01     28.59 o 
   6   9   3      959.91      982.06     46.93 o 
   7   9   3      113.15      104.07     13.59 o 
   8   9   3      158.92      154.63     12.62 o 
   9   9   3       10.71       16.77      7.76 o 
  10   9   3      141.62      161.32     15.58 o 
  11   9   3      300.00      276.84     28.30 o 
  12   9   3        2.78       13.85      5.51 o 
  13   9   3       19.93       24.17      5.82 o 
  -8  10   3       56.85       67.44     15.43 o 
  -7  10   3       39.18       37.10      9.51 o 
  -6  10   3      134.48      127.12     19.15 o 
  -5  10   3      239.37      238.77     32.59 o 
  -4  10   3       66.25       56.29      6.98 o 
  -3  10   3        5.39        9.77      3.52 o 
  -2  10   3      113.09       92.68      8.69 o 
  -1  10   3        6.24        6.87      2.84 o 
   0  10   3        4.14        6.17      3.13 o 
   1  10   3      953.43     1003.92     34.89 o 
   2  10   3      428.74      461.31     22.98 o 
   3  10   3      356.51      439.17     28.25 o 
   4  10   3      585.38      642.92     17.05 o 
   5  10   3       33.02       38.83      5.30 o 
   6  10   3       10.36       13.52      5.06 o 
   7  10   3     1171.74     1255.45     33.77 o 
   8  10   3      440.41      463.77     27.59 o 
   9  10   3      536.06      498.40     39.76 o 
  10  10   3      263.61      266.53     29.34 o 
  11  10   3      247.19      211.61     23.05 o 
  12  10   3        8.03       22.76      8.90 o 
  13  10   3        0.24       14.21      5.41 o 
  -7  11   3       44.60       48.70     11.46 o 
  -6  11   3       60.37       51.43     11.36 o 
  -5  11   3       17.95       29.19     20.76 o 
  -4  11   3      275.46      278.27     30.21 o 
  -3  11   3      637.01      638.74     27.74 o 
  -2  11   3       20.92       24.54      4.84 o 
  -1  11   3        1.78        3.38      1.96 o 
   0  11   3      249.60      252.45     16.73 o 
   1  11   3       19.23       23.39      4.74 o 
   2  11   3        5.08       12.95      3.85 o 
   3  11   3       97.44       99.49      7.59 o 
   4  11   3       47.19       53.27      6.74 o 
   5  11   3      134.04      123.95      8.87 o 
   6  11   3      329.08      321.35     22.03 o 
   7  11   3      337.47      374.27     22.29 o 
   8  11   3        3.61       10.98      5.25 o 
   9  11   3      223.18      204.07     24.83 o 
  10  11   3        0.53        9.07      4.77 o 
  11  11   3      100.86       97.11     13.52 o 
  12  11   3       40.67       39.16      9.60 o 
  -6  12   3       92.48       73.20     25.73 o 
  -5  12   3       52.94       43.64     10.33 o 
  -4  12   3       73.04       67.56     11.33 o 
  -3  12   3       62.34       61.19     15.01 o 
  -2  12   3       49.57       46.81      7.18 o 
  -1  12   3       48.67       54.21      9.12 o 
   0  12   3       53.51       48.04     12.40 o 
   1  12   3        0.71        7.06      3.22 o 
   2  12   3      547.91      616.73     17.85 o 
   3  12   3      556.48      667.43     18.93 o 
   4  12   3      494.59      493.68     19.83 o 
   5  12   3      623.64      652.12     24.53 o 
   6  12   3       25.08       33.54      6.56 o 
   7  12   3       51.60       57.38     11.78 o 
   8  12   3      258.39      288.07     18.22 o 
   9  12   3        4.48       15.32      4.73 o 
  10  12   3       71.25       53.18      8.57 o 
  11  12   3      103.71       93.34     11.09 o 
  12  12   3      222.30      210.78     21.64 o 
  -4  13   3       59.33       85.05     13.45 o 
  -3  13   3       19.92       25.53      6.10 o 
  -2  13   3       14.72       17.82      6.17 o 
  -1  13   3      391.52      399.69     24.02 o 
   0  13   3       31.31       39.37      8.86 o 
   1  13   3       71.32       72.36     13.54 o 
   2  13   3       37.80       45.08      9.52 o 
   3  13   3       94.27       93.99     11.93 o 
   4  13   3        0.41       10.06      3.65 o 
   5  13   3        3.02        6.57      4.31 o 
   6  13   3       33.28       46.96      6.32 o 
   7  13   3      328.63      298.59     33.31 o 
   8  13   3      194.21      192.09     27.83 o 
   9  13   3       19.65       13.92      8.64 o 
  10  13   3       52.89       51.46     10.55 o 
  11  13   3       92.70       65.17     17.80 o 
  -3  14   3        8.00       10.84      5.17 o 
  -2  14   3       42.53       65.48      9.77 o 
  -1  14   3       71.69       68.53     20.62 o 
   0  14   3        4.07        7.95      5.12 o 
   1  14   3      135.03      147.90     21.44 o 
   2  14   3        0.22       19.12      7.01 o 
   3  14   3       47.98       41.84      9.89 o 
   4  14   3      133.36      117.98     26.46 o 
   5  14   3      345.19      292.77     38.10 o 
   6  14   3      515.40      515.43     35.50 o 
   7  14   3      308.86      380.59     98.67 o 
   8  14   3        1.44        8.67      4.28 o 
   9  14   3       11.27       14.02      5.74 o 
  10  14   3        0.02       15.03      5.89 o 
   0  15   3        0.03        7.79      6.40 o 
   1  15   3        2.90       14.74      6.96 o 
   2  15   3      333.26      299.81     42.00 o 
   3  15   3      210.98      220.15     46.21 o 
   4  15   3        1.69        7.67      4.00 o 
   5  15   3       14.12       32.83     12.14 o 
   6  15   3      126.05       98.21     45.62 o 
   7  15   3      127.39      130.09     18.88 o 
   8  15   3       50.42       41.23     20.86 o 
  -6 -13   4      114.49       68.10     28.14 o 
  -5 -13   4        7.58       14.89      8.33 o 
  -4 -13   4        0.17       20.97      9.74 o 
  -3 -13   4       10.52       10.34      6.40 o 
  -2 -13   4        3.34       12.68      9.91 o 
  -1 -13   4       71.39       67.83     20.81 o 
   0 -13   4       81.55       56.23     23.83 o 
  -9 -12   4      200.97      173.95     29.12 o 
  -8 -12   4      100.90       79.69     18.95 o 
  -7 -12   4      116.06       86.50     35.19 o 
  -6 -12   4        5.12       11.67     11.09 o 
  -5 -12   4        5.06        3.72      7.12 o 
  -4 -12   4       62.63       32.85     14.54 o 
  -3 -12   4      110.74      117.53     30.62 o 
  -2 -12   4       94.30       97.89     16.32 o 
  -1 -12   4      317.82      250.85     60.57 o 
   0 -12   4       33.73       13.63     12.40 o 
   2 -12   4        0.15        4.84      3.93 o 
   3 -12   4        0.26       15.91      4.57 o 
 -10 -11   4       60.09       61.90     12.57 o 
  -9 -11   4       78.43       50.84      8.80 o 
  -8 -11   4      163.03      122.05     17.54 o 
  -7 -11   4       10.14        9.57      6.02 o 
  -6 -11   4      185.62      144.32     37.22 o 
  -5 -11   4      300.32      239.43     61.33 o 
  -4 -11   4       55.60       65.55     17.81 o 
  -3 -11   4      136.16      137.33     29.01 o 
  -2 -11   4      286.07      246.93     41.99 o 
  -1 -11   4       67.08       48.70     13.70 o 
   0 -11   4      441.79      318.01     67.95 o 
   1 -11   4       66.57       56.42     10.97 o 
   2 -11   4       66.74       65.10      8.24 o 
   3 -11   4       14.05       17.17      4.81 o 
   4 -11   4      102.72       79.22     14.23 o 
 -11 -10   4       24.33       18.68      7.15 o 
 -10 -10   4        5.13        9.51      4.91 o 
  -9 -10   4      291.80      326.45     60.15 o 
  -8 -10   4      346.22      338.65     32.76 o 
  -7 -10   4      541.37      576.64     29.16 o 
  -6 -10   4      719.67      776.99     30.01 o 
  -5 -10   4      390.60      370.71     29.69 o 
  -4 -10   4      150.39      131.83     21.30 o 
  -3 -10   4      164.35      145.40     28.06 o 
  -2 -10   4       18.85       17.69     12.46 o 
  -1 -10   4       77.92       60.83      9.76 o 
   0 -10   4      674.51      725.11     34.52 o 
   1 -10   4      221.41      205.41     25.32 o 
   2 -10   4      187.45      176.46     20.65 o 
   3 -10   4       85.77       72.07     10.08 o 
   4 -10   4       18.67       12.62      4.03 o 
   5 -10   4        1.43        7.52      6.06 o 
   6 -10   4       33.58       43.10     15.79 o 
 -12  -9   4        1.09        6.96      8.03 o 
 -11  -9   4       89.44       68.28     12.23 o 
 -10  -9   4       19.79       19.38      6.53 o 
  -9  -9   4       32.51       31.34      7.32 o 
  -8  -9   4        1.71        5.83      3.45 o 
  -7  -9   4       67.80       69.45      9.68 o 
  -6  -9   4      133.83      115.25     15.36 o 
  -5  -9   4        3.18       10.71      4.67 o 
  -4  -9   4      497.11      522.20     16.02 o 
  -3  -9   4      603.62      613.69     28.58 o 
  -2  -9   4      478.09      452.39     37.76 o 
  -1  -9   4      433.05      420.64     19.18 o 
   0  -9   4      287.56      297.77     39.61 o 
   1  -9   4        0.86        8.57      6.06 o 
   2  -9   4       28.66       19.89      7.40 o 
   3  -9   4       83.55       75.28      7.43 o 
   4  -9   4       14.24       14.70      4.45 o 
   5  -9   4       52.64       38.31      5.95 o 
   6  -9   4      291.49      268.94     35.73 o 
   7  -9   4       17.71       18.88     10.69 o 
 -12  -8   4       33.56       29.43     10.85 o 
 -11  -8   4       56.49       61.96     11.16 o 
 -10  -8   4        7.61       13.74      4.27 o 
  -9  -8   4       84.61       87.69     13.43 o 
  -8  -8   4       43.11       48.82      8.02 o 
  -7  -8   4       70.26       71.99     11.03 o 
  -6  -8   4     1093.41     1153.03     31.09 o 
  -5  -8   4      319.58      323.89     20.19 o 
  -4  -8   4      843.33      879.59     31.00 o 
  -3  -8   4      495.36      463.34     16.42 o 
  -2  -8   4       47.72       42.87      7.80 o 
  -1  -8   4        9.86       10.05      4.68 o 
   0  -8   4       17.26       13.21      6.06 o 
   1  -8   4      196.67      175.74     11.41 o 
   2  -8   4        3.71       10.60      4.74 o 
   3  -8   4       32.20       50.45      7.99 o 
   4  -8   4      487.61      497.72     18.80 o 
   5  -8   4      182.53      181.22     16.42 o 
   6  -8   4      109.53      100.31     12.37 o 
   7  -8   4        8.12        4.01      6.32 o 
   8  -8   4        6.28       21.02      9.84 o 
 -12  -7   4        1.40       13.20      6.86 o 
 -11  -7   4      175.48      166.65     23.94 o 
 -10  -7   4      281.82      243.95     31.22 o 
  -9  -7   4      579.26      569.64     34.74 o 
  -8  -7   4      340.28      356.30     31.90 o 
  -7  -7   4       59.01       73.97      9.27 o 
  -6  -7   4      231.93      255.86     26.05 o 
  -5  -7   4      545.67      575.62     17.48 o 
  -4  -7   4        9.86       10.89      8.18 o 
  -3  -7   4        2.32        6.02      1.98 o 
  -2  -7   4      594.26      575.80     14.91 o 
  -1  -7   4      725.73      732.79     23.03 o 
   0  -7   4       99.28       96.71     12.26 o 
   1  -7   4       10.82       10.80      6.67 o 
   2  -7   4       13.42       16.05      4.06 o 
   3  -7   4       68.46       47.59      6.23 o 
   4  -7   4        0.89        5.89      3.87 o 
   5  -7   4       47.46       49.53      6.24 o 
   6  -7   4      143.90      117.94     11.70 o 
   7  -7   4      277.76      285.72     73.58 o 
   8  -7   4       77.00      121.94     18.69 o 
   9  -7   4       69.46       46.38     10.83 o 
 -13  -6   4      240.38      194.73     28.52 o 
 -12  -6   4      271.37      263.03     24.75 o 
 -11  -6   4       49.44       52.71      7.69 o 
 -10  -6   4     1071.34     1055.86     46.65 o 
  -9  -6   4      182.69      190.20     19.22 o 
  -8  -6   4      197.98      209.05     19.36 o 
  -7  -6   4        7.54       11.13      5.75 o 
  -6  -6   4      139.68      155.75     17.27 o 
  -5  -6   4       38.09       37.04      6.40 o 
  -4  -6   4     1780.86     1820.81     41.31 o 
  -3  -6   4       76.82       72.01      5.34 o 
  -2  -6   4     2225.51     2278.09     40.24 o 
  -1  -6   4      478.46      473.13     19.46 o 
   0  -6   4      572.35      564.04     35.01 o 
   1  -6   4        6.98       11.02      3.88 o 
   2  -6   4        0.08        8.39      3.04 o 
   3  -6   4      152.29      135.57     15.43 o 
   4  -6   4      125.42       96.82     10.83 o 
   5  -6   4      132.36      137.15     15.04 o 
   6  -6   4     1256.64     1365.13     38.59 o 
   7  -6   4      954.82      917.10     78.56 o 
   8  -6   4      149.79      219.08     23.22 o 
   9  -6   4       14.25       24.71     15.14 o 
  10  -6   4        3.40        1.33     10.08 o 
 -13  -5   4       57.29       43.49      6.84 o 
 -12  -5   4        1.75        9.72      6.22 o 
 -11  -5   4        4.46       16.98      4.54 o 
 -10  -5   4      850.78      915.33     29.13 o 
  -9  -5   4       21.44       27.44      6.60 o 
  -8  -5   4       26.64       26.55      5.92 o 
  -7  -5   4       11.64       21.44      7.90 o 
  -6  -5   4      933.94      952.63     22.11 o 
  -5  -5   4     1027.97     1039.68     31.58 o 
  -4  -5   4      945.13      959.90     28.65 o 
  -3  -5   4      263.67      232.68     16.03 o 
  -2  -5   4      809.34      837.84     19.46 o 
  -1  -5   4      279.16      250.93     11.34 o 
   0  -5   4       38.39       36.02      2.52 o 
   1  -5   4      238.04      225.67     25.45 o 
   2  -5   4      333.68      335.41     24.19 o 
   3  -5   4      839.48      941.90     23.46 o 
   4  -5   4      189.54      229.58     20.25 o 
   5  -5   4      184.17      141.72     17.28 o 
   6  -5   4       37.14       30.64      6.81 o 
   7  -5   4        4.90        7.87      6.62 o 
   8  -5   4       24.27       19.21      6.57 o 
   9  -5   4      131.41      161.27     22.03 o 
  10  -5   4      255.94      220.04     56.91 o 
  11  -5   4       79.00       46.08     20.93 o 
 -13  -4   4        2.37       15.86      4.51 o 
 -12  -4   4      138.36       95.47     12.22 o 
 -11  -4   4       29.90       30.04     11.65 o 
 -10  -4   4       67.99       56.81      7.76 o 
  -9  -4   4      186.74      183.62     10.72 o 
  -8  -4   4     1349.72     1334.81     39.96 o 
  -7  -4   4      420.43      401.84     35.73 o 
  -6  -4   4     1070.78     1140.35     32.79 o 
  -5  -4   4     1556.42     1634.51     36.48 o 
  -4  -4   4       14.93       14.95      4.31 o 
  -3  -4   4        1.43        4.11      2.05 o 
  -2  -4   4     1040.60     1145.19     15.52 o 
  -1  -4   4     1121.60      981.04     18.33 o 
   0  -4   4       59.89       32.75      2.25 o 
   1  -4   4      774.37      754.11     10.99 o 
   2  -4   4      743.79      716.64     13.33 o 
   3  -4   4      581.27      554.47     17.58 o 
   4  -4   4       68.43       53.09      3.30 o 
   5  -4   4        7.63        7.35      1.79 o 
   6  -4   4       72.98       32.41     16.93 o 
   7  -4   4     1089.78     1203.27     20.77 o 
   8  -4   4      380.22      372.31     20.01 o 
   9  -4   4      827.89      874.52     72.52 o 
  10  -4   4       80.30       71.98     15.01 o 
  11  -4   4      115.63       87.30     15.50 o 
 -13  -3   4        3.41       10.38      4.52 o 
 -12  -3   4      194.43      227.14     15.05 o 
 -11  -3   4       11.67       15.15      4.37 o 
 -10  -3   4      135.07      133.75     10.09 o 
  -9  -3   4       42.23       39.48      6.08 o 
  -8  -3   4      162.34      177.70     16.02 o 
  -7  -3   4      231.98      211.45     14.17 o 
  -6  -3   4        4.92       10.74      2.90 o 
  -5  -3   4      246.16      269.43     18.12 o 
  -4  -3   4      935.37      873.41     31.61 o 
  -3  -3   4     1844.90     1788.47     20.70 o 
  -2  -3   4      370.80      279.91      7.57 o 
  -1  -3   4       75.16       56.46      3.33 o 
   0  -3   4      264.04      328.23      7.26 o 
   1  -3   4       14.48        6.44      1.16 o 
   2  -3   4        0.08        2.51      0.91 o 
   3  -3   4      601.15      626.31     17.67 o 
   4  -3   4      463.13      406.25     14.57 o 
   5  -3   4     2740.33     2789.33     68.43 o 
   6  -3   4     2176.04     2291.16     41.73 o 
   7  -3   4      621.66      629.93     17.10 o 
   8  -3   4       15.32        8.09      2.63 o 
   9  -3   4      105.00       75.76      8.37 o 
  10  -3   4        3.37        2.83      3.09 o 
  11  -3   4      140.43      149.39     24.26 o 
  12  -3   4      192.57      124.90     42.11 o 
 -13  -2   4      153.96      165.52     29.43 o 
 -12  -2   4      240.76      219.46     17.78 o 
 -11  -2   4      400.36      401.77     24.08 o 
 -10  -2   4      215.47      250.28     18.11 o 
  -9  -2   4        5.82        9.23      3.29 o 
  -8  -2   4       10.27       19.29      5.08 o 
  -7  -2   4      839.74      815.24     22.13 o 
  -6  -2   4     2227.74     2259.09     32.32 o 
  -5  -2   4     2066.51     2026.57     26.73 o 
  -4  -2   4     4060.79     4212.49     35.46 o 
  -3  -2   4     4079.40     4270.67     29.29 o 
  -2  -2   4      135.93      137.45      5.84 o 
  -1  -2   4       51.16       58.42      3.36 o 
   0  -2   4        4.21        3.93      1.25 o 
   1  -2   4       60.44      104.48      4.91 o 
   2  -2   4       41.96       24.05      3.10 o 
   3  -2   4     3968.97     4099.80     30.31 o 
   4  -2   4      703.12      708.29     14.70 o 
   5  -2   4      569.61      547.46     19.01 o 
   6  -2   4     1077.52     1033.98     30.02 o 
   7  -2   4      595.69      621.46     24.12 o 
   8  -2   4      100.79       92.36      7.15 o 
   9  -2   4       20.03       11.37      3.24 o 
  10  -2   4      361.65      338.50     23.14 o 
  11  -2   4      694.65      747.85     39.77 o 
  12  -2   4       44.56       46.68     15.45 o 
 -13  -1   4        6.83       13.01      4.18 o 
 -12  -1   4        0.07       12.61      3.45 o 
 -11  -1   4       34.99       30.35      5.51 o 
 -10  -1   4       30.13       20.44      4.62 o 
  -9  -1   4      450.26      453.83     26.87 o 
  -8  -1   4       95.85       83.36      9.55 o 
  -7  -1   4      161.27      164.54     11.35 o 
  -6  -1   4      858.81      862.93     23.45 o 
  -5  -1   4      639.43      637.42     14.80 o 
  -4  -1   4      457.09      517.51     12.72 o 
  -3  -1   4      432.71      444.29      9.88 o 
  -2  -1   4      117.73      116.88      5.83 o 
  -1  -1   4     1971.27     1886.16      9.83 o 
   0  -1   4     1114.79     1152.48     12.48 o 
   1  -1   4     7050.67     7223.33     32.72 o 
   2  -1   4     1632.08     1502.24     16.44 o 
   3  -1   4        1.66        4.48      1.51 o 
   4  -1   4       12.35        4.88      1.19 o 
   5  -1   4      886.24      901.47     17.09 o 
   6  -1   4      286.63      257.77     19.43 o 
   7  -1   4      411.08      419.97     29.04 o 
   8  -1   4     1192.81     1236.25     28.10 o 
   9  -1   4      315.10      332.97     17.54 o 
  10  -1   4       34.63       42.55      7.25 o 
  11  -1   4       26.77       31.86      5.61 o 
  12  -1   4       26.89       20.45      5.37 o 
  13  -1   4        1.33        8.80      3.15 o 
 -13   0   4       37.60       39.39      6.58 o 
 -12   0   4       77.89       73.93      7.46 o 
 -11   0   4       78.18       82.68      8.24 o 
 -10   0   4       94.14      115.23      9.82 o 
  -9   0   4      847.46      843.20     31.40 o 
  -8   0   4     1192.48     1214.88     33.13 o 
  -7   0   4      110.06      124.83      9.64 o 
  -6   0   4       30.26       34.61      4.48 o 
  -5   0   4     1023.74     1060.53     19.37 o 
  -4   0   4     3276.50     3229.04     38.99 o 
  -3   0   4     6434.73     6400.56     37.46 o 
  -2   0   4     4910.07     4815.42     15.61 o 
  -1   0   4     4262.29     4155.27     15.70 o 
   0   0   4      356.72      300.26      6.45 o 
   1   0   4     3270.14     3113.20      9.93 o 
   2   0   4       37.61       53.75      3.30 o 
   3   0   4     1603.06     1773.76     15.72 o 
   4   0   4      901.17      816.63     13.61 o 
   5   0   4     2429.12     2544.87     26.79 o 
   6   0   4     3200.86     3272.94     90.35 o 
   7   0   4      150.84      138.62     13.44 o 
   8   0   4        7.31        3.26      4.49 o 
   9   0   4       68.84       73.27      5.76 o 
  10   0   4       45.76       42.71      4.48 o 
  11   0   4       25.82       30.98      4.96 o 
  12   0   4      265.88      230.39     18.32 o 
  13   0   4       38.30       34.91      7.84 o 
 -13   1   4       58.09       68.69      8.72 o 
 -12   1   4       40.77       47.94      6.80 o 
 -11   1   4       18.33       29.92      6.02 o 
 -10   1   4        8.87        8.52      3.65 o 
  -9   1   4        0.73       15.30      4.97 o 
  -8   1   4      314.06      353.40     20.35 o 
  -7   1   4      746.35      750.88     23.16 o 
  -6   1   4      854.09      785.94     19.95 o 
  -5   1   4     2713.35     2708.24     36.13 o 
  -4   1   4       27.93       26.13      3.91 o 
  -3   1   4     3078.54     2994.44     31.07 o 
  -2   1   4      438.48      398.44      7.11 o 
  -1   1   4       13.85       12.83      1.93 o 
   0   1   4        9.79        7.28      1.62 o 
   1   1   4     1902.19     1826.10     11.34 o 
   2   1   4      557.17      522.27      8.00 o 
   3   1   4     6941.84     6959.75     34.42 o 
   4   1   4     1342.26     1256.34     18.38 o 
   5   1   4      600.37      537.74     11.38 o 
   6   1   4       19.58       13.60      2.78 o 
   7   1   4      136.08      134.13     12.01 o 
   8   1   4       20.26       17.04      4.31 o 
   9   1   4      422.57      409.24     20.91 o 
  10   1   4     1034.09     1067.53     23.24 o 
  11   1   4      238.76      245.22     10.81 o 
  12   1   4      202.92      214.74     14.08 o 
  13   1   4       86.86       76.89      8.54 o 
 -13   2   4      117.78       88.85     23.41 o 
 -12   2   4       51.48       46.50      6.84 o 
 -11   2   4        1.55       12.27      3.93 o 
 -10   2   4      127.92      125.59     10.94 o 
  -9   2   4     1652.79     1791.37     37.04 o 
  -8   2   4     1436.45     1382.83     30.72 o 
  -7   2   4      896.12      910.68     21.77 o 
  -6   2   4     2236.95     2263.44     34.17 o 
  -5   2   4     1010.67     1072.59     24.30 o 
  -4   2   4       25.33       32.80      3.21 o 
  -3   2   4       29.69       23.62      3.60 o 
  -2   2   4      581.68      522.03      5.98 o 
  -1   2   4      700.47      642.78      8.18 o 
   0   2   4     1218.09     1140.69     11.73 o 
   1   2   4     1822.38     1753.29     10.25 o 
   2   2   4     1637.93     1565.49     12.22 o 
   3   2   4      283.95      253.91      5.27 o 
   4   2   4      127.25      130.53     12.43 o 
   5   2   4       19.50       37.48      3.23 o 
   6   2   4      637.51      618.62     14.56 o 
   8   2   4     1911.06     1985.02     41.22 o 
   9   2   4      238.77      224.37     14.89 o 
  10   2   4       37.69       33.62      6.73 o 
  11   2   4       54.76       55.60      5.79 o 
  12   2   4        8.53       12.06      3.59 o 
  13   2   4        7.16       17.66      5.06 o 
 -12   3   4       62.84       50.90      8.24 o 
 -11   3   4       59.38       44.11     11.72 o 
 -10   3   4       12.48       12.21      4.37 o 
  -9   3   4        9.64       13.22      4.28 o 
  -8   3   4     1035.79     1004.41     30.16 o 
  -7   3   4       29.45       31.54      5.45 o 
  -6   3   4      539.94      517.65     15.54 o 
  -5   3   4      875.78      908.46     21.60 o 
  -4   3   4     1423.66     1403.08     20.74 o 
  -3   3   4        3.77       27.79      3.50 o 
  -2   3   4      324.10      252.99      9.93 o 
  -1   3   4      143.39      121.00      4.94 o 
   0   3   4      349.78      318.47      6.00 o 
   1   3   4      306.84      265.98      5.31 o 
   2   3   4      168.18      146.48      4.36 o 
   3   3   4      721.17      708.06      9.37 o 
   4   3   4       72.07       85.28      5.72 o 
   5   3   4       49.70       68.81      4.63 o 
   6   3   4     2135.62     2197.37     27.27 o 
   7   3   4      251.17      224.29     15.15 o 
   8   3   4      280.75      246.66     11.03 o 
   9   3   4      432.78      475.88     22.29 o 
  10   3   4      183.67      186.04     12.34 o 
  11   3   4      483.73      520.52     18.71 o 
  12   3   4      342.60      389.85     31.24 o 
  13   3   4        1.64        9.78      3.68 o 
  14   3   4       67.97       62.58     10.34 o 
 -12   4   4       19.95       33.88      6.99 o 
 -11   4   4      153.51      172.83     16.67 o 
 -10   4   4       25.41       36.92      7.17 o 
  -9   4   4        1.07        7.09      5.27 o 
  -8   4   4       20.71       16.12      8.41 o 
  -7   4   4     2868.26     2846.54     54.95 o 
  -6   4   4     1626.33     1635.79     39.70 o 
  -5   4   4     2465.56     2711.22     40.37 o 
  -4   4   4     1497.23     1572.05     23.79 o 
  -3   4   4      321.84      281.72     18.06 o 
  -2   4   4      243.36      236.17     19.70 o 
  -1   4   4      391.85      389.68      8.28 o 
   0   4   4      873.12      815.36     10.12 o 
   1   4   4     2930.69     2924.07     18.54 o 
   2   4   4     1010.13      939.74      9.85 o 
   3   4   4     2218.56     2073.37     14.33 o 
   4   4   4       18.69        9.94      2.24 o 
   5   4   4      924.35     1068.29     16.47 o 
   6   4   4       64.93       65.32      6.07 o 
   7   4   4      282.72      273.78     19.97 o 
   8   4   4      203.54      219.85     17.57 o 
   9   4   4        8.35       10.01      3.00 o 
  10   4   4      376.81      376.87     14.14 o 
  11   4   4      994.41     1094.45     25.68 o 
  12   4   4      107.65       96.48      9.41 o 
  13   4   4        1.70       14.37      4.51 o 
  14   4   4       24.35       27.10      7.01 o 
 -11   5   4       23.40       19.45      4.73 o 
 -10   5   4      106.22       97.16     10.96 o 
  -9   5   4      358.93      396.84     27.55 o 
  -8   5   4      153.21      197.93     12.77 o 
  -7   5   4      176.71      184.19     13.23 o 
  -6   5   4      789.71      787.88     31.03 o 
  -5   5   4      155.18      169.88     13.04 o 
  -4   5   4       27.75       38.91      5.46 o 
  -3   5   4      232.61      259.64     18.64 o 
  -2   5   4      237.18      194.15     19.44 o 
  -1   5   4      864.69     1072.06     18.42 o 
   0   5   4      256.89      225.12      8.31 o 
   2   5   4      169.29      222.83      6.64 o 
   3   5   4     1089.23     1056.01     12.42 o 
   4   5   4     1127.26     1119.71     20.01 o 
   5   5   4     1553.92     1578.80     22.13 o 
   6   5   4     2154.25     2252.08     32.13 o 
   7   5   4     1623.32     1670.60     29.33 o 
   8   5   4     1196.58     1225.98     31.87 o 
   9   5   4      546.67      568.36     29.92 o 
  10   5   4      122.83      141.47     11.82 o 
  11   5   4      259.85      229.80     16.78 o 
  12   5   4        0.12        7.32      2.92 o 
  13   5   4      164.99      169.69     17.97 o 
  14   5   4       22.45       29.29      5.83 o 
 -11   6   4      358.08      295.86     43.40 o 
 -10   6   4       38.31       29.71      7.20 o 
  -9   6   4      103.96       97.19     11.40 o 
  -8   6   4      206.70      200.99     16.91 o 
  -7   6   4        3.37       18.01      6.07 o 
  -6   6   4       83.08       85.09      8.07 o 
  -5   6   4        2.44        9.34      4.12 o 
  -4   6   4     1694.54     1707.28     34.52 o 
  -3   6   4     3206.38     3334.34     62.07 o 
  -2   6   4      770.55      789.25     43.81 o 
  -1   6   4      119.86      101.64      7.66 o 
   0   6   4       11.59       22.78      3.68 o 
   1   6   4       64.35       62.26      5.41 o 
   2   6   4     1411.48     1465.35     20.38 o 
   3   6   4       17.39        6.84      2.13 o 
   4   6   4      436.63      436.18     11.79 o 
   5   6   4     1477.72     1416.32     20.76 o 
   6   6   4     1041.17     1007.08     30.71 o 
   7   6   4      126.70      122.61     11.65 o 
   8   6   4      276.34      311.29     27.84 o 
   9   6   4      955.60      963.20     31.48 o 
  10   6   4      110.22      120.35     10.35 o 
  11   6   4       10.14       20.23      4.90 o 
  12   6   4      116.03      100.05      9.23 o 
  13   6   4      102.13      104.71     13.69 o 
  14   6   4        1.82        7.95      3.72 o 
 -10   7   4       69.83       53.56      9.72 o 
  -9   7   4       20.46       19.75      6.36 o 
  -8   7   4      104.65      110.81     10.84 o 
  -7   7   4      481.59      474.56     24.10 o 
  -6   7   4      163.55      190.16     14.38 o 
  -5   7   4       51.47       48.37      6.95 o 
  -4   7   4       81.90       77.06     10.68 o 
  -3   7   4      343.61      331.10     27.08 o 
  -2   7   4        0.95        4.04      2.72 o 
  -1   7   4      366.53      358.18     16.66 o 
   0   7   4       31.38       45.49      4.29 o 
   1   7   4      250.85      218.26     13.50 o 
   2   7   4      494.90      472.44     19.08 o 
   3   7   4      160.63      155.27     12.12 o 
   4   7   4       44.18       51.27      4.74 o 
   5   7   4     1551.81     1632.56     26.32 o 
   6   7   4      245.42      283.77     25.30 o 
   7   7   4       26.70       31.98      5.71 o 
   8   7   4      286.19      293.09     20.45 o 
   9   7   4      847.66      918.03     31.94 o 
  10   7   4      331.04      325.88     26.38 o 
  11   7   4       32.86       34.32      5.77 o 
  12   7   4      168.94      161.14     10.73 o 
  13   7   4       64.67       86.52      9.52 o 
  14   7   4        7.76       14.20      7.11 o 
 -10   8   4       61.84       48.05     12.83 o 
  -9   8   4      292.18      279.93     37.68 o 
  -8   8   4      165.84      200.09     17.87 o 
  -7   8   4      281.57      252.75     22.01 o 
  -6   8   4      142.54      138.63     15.44 o 
  -5   8   4        2.58       11.78      4.70 o 
  -4   8   4        7.69        3.91      5.15 o 
  -3   8   4       81.12       83.14      9.45 o 
  -2   8   4      886.16      841.74     19.92 o 
  -1   8   4      828.97      815.46     20.49 o 
   0   8   4     1891.87     1847.59     31.64 o 
   1   8   4      404.85      426.01     20.13 o 
   2   8   4       31.16       55.65      4.35 o 
   3   8   4        1.05       11.86      2.97 o 
   4   8   4        0.98       10.96      2.69 o 
   5   8   4       33.16       52.75      4.79 o 
   6   8   4      388.54      371.55     19.83 o 
   7   8   4      801.41      849.11     36.56 o 
   8   8   4     1113.11     1206.43     35.88 o 
   9   8   4      141.50      161.31     14.18 o 
  10   8   4      913.28      953.43     27.62 o 
  11   8   4      185.38      176.29     13.26 o 
  12   8   4        5.14       13.96      5.07 o 
  13   8   4        9.77       12.07      4.45 o 
  -9   9   4       94.23      120.77     15.61 o 
  -8   9   4      110.99       95.01     13.02 o 
  -7   9   4       21.57       33.97      8.37 o 
  -6   9   4       41.04       40.69      8.41 o 
  -5   9   4       57.50       64.41      8.62 o 
  -4   9   4      416.76      418.10     35.24 o 
  -3   9   4      446.83      432.80     24.91 o 
  -2   9   4      272.41      271.35     19.66 o 
  -1   9   4       50.32       42.75      6.18 o 
   0   9   4       36.88       34.83      4.58 o 
   1   9   4      449.67      472.26     16.23 o 
   2   9   4      263.00      302.29     19.11 o 
   3   9   4      349.86      401.77     17.87 o 
   4   9   4        6.49        8.58      3.93 o 
   5   9   4      365.04      377.58     23.71 o 
   6   9   4      972.23     1013.99     26.41 o 
   7   9   4      229.06      229.63     20.86 o 
   8   9   4      352.25      330.70     21.61 o 
   9   9   4        4.13       14.41      3.53 o 
  10   9   4        2.91       14.01      5.82 o 
  11   9   4       57.36       55.35      7.73 o 
  12   9   4       97.08       96.95     14.17 o 
  13   9   4       28.90       38.62      7.51 o 
  -8  10   4       71.99       59.61     25.73 o 
  -7  10   4      189.35      161.19     32.18 o 
  -6  10   4       25.66       15.46      8.22 o 
  -5  10   4      177.63      186.16     14.90 o 
  -4  10   4      425.14      390.59     22.15 o 
  -3  10   4      466.67      444.62     17.62 o 
  -2  10   4        0.29        9.32      3.46 o 
  -1  10   4      326.84      303.53     16.07 o 
   0  10   4       30.94       28.90      5.32 o 
   1  10   4      407.28      424.62     21.38 o 
   2  10   4     1375.80     1484.70     45.79 o 
   3  10   4     1752.70     1883.63     44.90 o 
   4  10   4      257.94      309.63     17.53 o 
   5  10   4       21.60       26.52      3.87 o 
   6  10   4      456.76      483.36     16.33 o 
   7  10   4        0.09        1.95      4.77 o 
   8  10   4       61.53       79.81      8.18 o 
   9  10   4      338.95      411.11     18.55 o 
  10  10   4      305.66      325.08     25.62 o 
  11  10   4      144.57      143.45     14.48 o 
  12  10   4       78.51       61.49      8.90 o 
  13  10   4        5.43        7.96      4.12 o 
  -7  11   4       82.32       68.29     12.18 o 
  -6  11   4       15.72        9.37      8.05 o 
  -5  11   4       15.93       18.17      6.73 o 
  -4  11   4       24.27       16.44      7.92 o 
  -3  11   4       87.34       85.15      8.72 o 
  -2  11   4      986.95      984.18     27.40 o 
  -1  11   4       66.75       57.52      8.12 o 
   0  11   4      375.27      359.44     16.47 o 
   1  11   4        2.37       10.94      3.53 o 
   2  11   4      190.51      187.29     10.99 o 
   3  11   4       57.01       81.05      7.58 o 
   4  11   4      271.54      269.10     16.28 o 
   5  11   4        1.26        6.42      3.59 o 
   6  11   4      304.34      303.76     23.14 o 
   7  11   4      328.13      321.16     25.23 o 
   8  11   4      701.28      716.29     32.53 o 
   9  11   4      145.40      165.04     15.63 o 
  10  11   4       44.94       55.18      7.81 o 
  11  11   4        2.74       13.21      6.29 o 
  12  11   4        3.46       13.75      4.42 o 
  -6  12   4       53.48       68.36     13.19 o 
  -5  12   4       34.39       39.18     11.51 o 
  -4  12   4       68.59       69.78     27.27 o 
  -3  12   4      406.93      425.24     42.75 o 
  -2  12   4      550.84      626.30     31.74 o 
  -1  12   4       50.70       42.90      5.99 o 
   0  12   4      523.71      511.80     23.14 o 
   1  12   4      149.13      153.69      8.23 o 
   2  12   4       19.72       24.36      4.62 o 
   3  12   4      286.43      295.04     21.54 o 
   4  12   4      164.46      154.75     15.60 o 
   5  12   4      740.39      796.36     23.16 o 
   6  12   4      654.12      714.37     31.28 o 
   7  12   4       12.14       22.44      5.71 o 
   8  12   4      389.87      378.33     27.77 o 
   9  12   4       48.75       31.07      6.91 o 
  10  12   4       58.27       39.31      7.89 o 
  11  12   4      110.70       72.34     18.21 o 
  12  12   4      252.47      239.94     45.04 o 
  -4  13   4      152.66      156.28     41.78 o 
  -3  13   4       58.72       40.19     15.41 o 
  -2  13   4        7.73        4.22      5.71 o 
  -1  13   4      195.19      169.17     23.89 o 
   0  13   4        1.20       18.65      4.27 o 
   1  13   4        1.47        8.96      3.50 o 
   2  13   4       18.82       19.37      3.77 o 
   3  13   4       36.61       30.77      4.94 o 
   4  13   4       12.18       12.95      4.89 o 
   5  13   4       16.59       16.89      4.56 o 
   6  13   4      146.14      125.24     15.97 o 
   7  13   4       52.94       51.19      9.51 o 
   8  13   4       15.08       25.81      7.05 o 
   9  13   4      349.43      281.57     32.17 o 
  10  13   4       79.71       61.25     11.71 o 
  11  13   4      119.38      116.99     15.00 o 
  -3  14   4        9.60       14.22      5.39 o 
  -2  14   4       91.49       81.39     28.15 o 
  -1  14   4      184.13      202.54     17.74 o 
   0  14   4       99.47      106.63     13.05 o 
   1  14   4       24.50       31.80      9.51 o 
   2  14   4      216.13      243.97     41.73 o 
   3  14   4       41.44       31.42     12.29 o 
   4  14   4       58.98       57.93      9.66 o 
   5  14   4      223.82      216.38     27.13 o 
   6  14   4      156.13      123.98     17.74 o 
   7  14   4      438.32      456.66     67.63 o 
   8  14   4      190.16      158.86     26.62 o 
   9  14   4       42.35       41.88      7.42 o 
  10  14   4       19.43       11.62      6.00 o 
  -1  15   4        3.27       14.31      5.30 o 
   0  15   4       15.12       22.57     11.93 o 
   1  15   4       19.82       25.00      7.75 o 
   2  15   4       44.50       48.92     16.58 o 
   3  15   4       15.11       37.22      9.44 o 
   4  15   4        5.79       13.88     11.69 o 
   5  15   4      214.07      150.54     59.07 o 
   6  15   4       96.77       86.34     23.10 o 
   7  15   4      144.08      119.98     19.69 o 
   8  15   4       29.22       27.29      8.05 o 
   4  16   4       31.83       19.75     10.59 o 
  -3 -13   5      170.01      118.54     41.91 o 
  -7 -12   5       32.57       21.85     16.16 o 
  -6 -12   5       31.66       23.95     11.36 o 
  -5 -12   5       38.97       41.43     15.17 o 
  -4 -12   5       73.10       45.24     12.23 o 
  -3 -12   5       47.46       32.99     16.04 o 
  -2 -12   5       62.78       61.23     16.41 o 
  -1 -12   5      233.53      274.05     46.29 o 
   0 -12   5      228.84      150.74     57.00 o 
   1 -12   5      154.49       97.90     35.92 o 
  -9 -11   5        1.04        8.38      6.83 o 
  -8 -11   5       10.89       13.27     11.40 o 
  -7 -11   5        3.40        7.16      7.33 o 
  -6 -11   5        3.45       10.82     10.55 o 
  -5 -11   5        1.24       16.35     10.05 o 
  -4 -11   5       65.63       75.95     21.28 o 
  -3 -11   5       78.32       77.88     24.11 o 
  -2 -11   5       46.99       47.69     16.03 o 
  -1 -11   5      131.46      146.13     24.29 o 
   0 -11   5      194.71      145.60     55.56 o 
   1 -11   5        6.49        0.97      4.57 o 
   2 -11   5        1.26       10.27     12.94 o 
   3 -11   5        2.57       -3.11      3.64 o 
   4 -11   5       20.08        3.37      6.29 o 
 -10 -10   5      218.27      160.10     23.06 o 
  -9 -10   5       18.47       17.77      4.96 o 
  -8 -10   5      182.59      157.39     19.80 o 
  -7 -10   5      390.19      344.83     31.02 o 
  -6 -10   5      508.12      525.70     36.87 o 
  -5 -10   5      779.40      814.63     93.10 o 
  -4 -10   5      259.57      222.11     61.81 o 
  -3 -10   5       22.06       43.27     15.10 o 
  -2 -10   5      135.22       99.20     27.59 o 
  -1 -10   5      434.93      431.56     54.95 o 
   0 -10   5      127.34      128.27     20.08 o 
   1 -10   5      465.58      431.45     38.70 o 
   2 -10   5      109.49       81.85     17.29 o 
   3 -10   5      228.95      202.09     19.63 o 
   4 -10   5       44.30       26.18      5.11 o 
   5 -10   5        4.70       12.69      8.06 o 
 -11  -9   5      103.12       70.55     13.69 o 
 -10  -9   5       16.80       23.29      7.43 o 
  -9  -9   5       11.17       18.77      6.90 o 
  -8  -9   5      313.18      302.90     21.67 o 
  -7  -9   5       55.36       53.12      7.30 o 
  -6  -9   5       27.47       24.95      6.44 o 
  -5  -9   5       84.87       68.49      9.11 o 
  -4  -9   5        9.61        8.30      8.04 o 
  -3  -9   5      106.59      105.55     25.72 o 
  -2  -9   5       11.39        4.52      3.69 o 
  -1  -9   5      199.95      213.13     33.03 o 
   0  -9   5      888.04      937.65     31.65 o 
   1  -9   5      814.61      870.05     42.28 o 
   2  -9   5       33.31       43.74      9.33 o 
   3  -9   5       44.41       45.89      6.54 o 
   4  -9   5       14.43       12.34      3.48 o 
   5  -9   5        3.51        2.24      3.50 o 
   6  -9   5       17.73       24.01     12.21 o 
 -12  -8   5        2.52       22.22      4.85 o 
 -11  -8   5      103.89      105.25     15.22 o 
 -10  -8   5        6.80        6.26      5.65 o 
  -9  -8   5       69.10       84.01     12.06 o 
  -8  -8   5      151.75      136.07     14.40 o 
  -7  -8   5        3.49       17.80      6.28 o 
  -6  -8   5      935.17     1035.01     29.44 o 
  -5  -8   5      535.58      542.90     28.60 o 
  -4  -8   5      393.45      388.66     29.50 o 
  -3  -8   5     3227.30     3317.05     64.05 o 
  -2  -8   5        7.00        8.94      2.96 o 
  -1  -8   5       25.94       25.00      7.33 o 
   0  -8   5      105.51       96.69     12.63 o 
   1  -8   5        6.88       12.94      5.12 o 
   2  -8   5      437.34      545.68     19.98 o 
   3  -8   5      265.67      296.16     21.30 o 
   4  -8   5       57.82       59.89      7.41 o 
   5  -8   5      370.17      397.70     41.26 o 
   6  -8   5      114.29       97.35     15.43 o 
   7  -8   5        2.92       14.65      8.83 o 
   8  -8   5       20.35       13.08      7.35 o 
 -12  -7   5       49.40       52.71      9.27 o 
 -11  -7   5       27.87       23.63      6.96 o 
 -10  -7   5       32.17       27.45      7.29 o 
  -9  -7   5      227.71      205.89     25.81 o 
  -8  -7   5       70.16       69.05      9.37 o 
  -7  -7   5      262.40      260.25     19.59 o 
  -6  -7   5      108.68      113.37     11.46 o 
  -5  -7   5      385.85      405.02     25.50 o 
  -4  -7   5      930.42      923.60     34.09 o 
  -3  -7   5     1154.04     1215.50     30.03 o 
  -2  -7   5      358.22      339.20     20.49 o 
  -1  -7   5      186.38      158.15     16.40 o 
   0  -7   5       24.83       33.34      7.16 o 
   1  -7   5      239.97      223.61     12.89 o 
   2  -7   5      537.18      519.37     29.07 o 
   3  -7   5      138.62      145.83     14.52 o 
   4  -7   5      105.43      127.68     12.90 o 
   5  -7   5      151.68      136.06     11.05 o 
   6  -7   5       15.48        9.97      3.01 o 
   7  -7   5        1.19        2.82      5.08 o 
   8  -7   5       93.74       55.93     13.73 o 
   9  -7   5       11.74       22.60     14.72 o 
 -12  -6   5        2.61       15.39      5.92 o 
 -11  -6   5      165.28      171.74     16.37 o 
 -10  -6   5      127.03      130.06     16.62 o 
  -9  -6   5      603.18      574.00     44.11 o 
  -8  -6   5      272.04      278.96     25.93 o 
  -7  -6   5        4.32       19.62      6.08 o 
  -6  -6   5       30.52       32.32      6.91 o 
  -5  -6   5       25.90       21.27      5.92 o 
  -4  -6   5      124.79      113.81     14.50 o 
  -3  -6   5      155.56      166.65     16.40 o 
  -2  -6   5     2633.41     2752.66     68.92 o 
  -1  -6   5      492.60      473.06     22.78 o 
   0  -6   5      427.28      415.60     12.77 o 
   1  -6   5      895.50      980.21     59.20 o 
   2  -6   5      163.37      151.34     18.88 o 
   3  -6   5       18.82       17.17      3.79 o 
   4  -6   5        5.45       10.75      2.83 o 
   5  -6   5       11.82       24.84      3.80 o 
   6  -6   5      620.19      571.44     25.72 o 
   7  -6   5       16.72       20.97      8.78 o 
   8  -6   5      380.50      367.69     45.63 o 
   9  -6   5      215.46      256.34     27.50 o 
 -13  -5   5      136.86      127.57     14.00 o 
 -12  -5   5       10.12       14.47      5.54 o 
 -11  -5   5      432.94      405.01     33.52 o 
 -10  -5   5       46.56       61.05      8.05 o 
  -9  -5   5      738.14      763.97     33.93 o 
  -8  -5   5      127.71      124.88     11.30 o 
  -7  -5   5      738.98      702.51     34.88 o 
  -6  -5   5     1126.42     1127.20     36.08 o 
  -5  -5   5      281.07      273.44     28.81 o 
  -4  -5   5      310.22      278.52     35.38 o 
  -3  -5   5     1452.26     1458.01     25.04 o 
  -2  -5   5     1144.73     1177.76     36.76 o 
  -1  -5   5     1041.72     1105.76     29.69 o 
   0  -5   5       50.19       42.51      5.27 o 
   1  -5   5      407.65      392.63     16.65 o 
   2  -5   5       19.29       24.73      5.64 o 
   3  -5   5       42.02       56.58      9.70 o 
   4  -5   5       73.23       63.70      7.91 o 
   5  -5   5      146.44      114.83     11.46 o 
   6  -5   5      495.22      550.47     68.14 o 
   7  -5   5      130.01      113.25     12.74 o 
   8  -5   5       29.02       32.57      8.59 o 
   9  -5   5       10.01        6.04      5.22 o 
  10  -5   5       69.71       88.67     18.21 o 
 -13  -4   5       10.98       14.98      4.33 o 
 -12  -4   5       28.82        9.62      4.84 o 
 -11  -4   5       64.36       67.80      8.36 o 
 -10  -4   5       61.05       69.91      8.46 o 
  -9  -4   5        0.67       18.76      5.05 o 
  -8  -4   5       27.63       22.38      5.37 o 
  -7  -4   5      177.51      167.27     17.93 o 
  -6  -4   5     1210.54     1181.36     78.69 o 
  -5  -4   5      688.30      707.16     23.74 o 
  -4  -4   5      733.35      761.53     21.36 o 
  -3  -4   5      798.81      809.14     29.86 o 
  -2  -4   5      514.07      485.76     27.29 o 
  -1  -4   5       93.43       83.07      7.48 o 
   0  -4   5     1047.99     1100.59     27.54 o 
   1  -4   5     1029.14     1021.35     22.57 o 
   2  -4   5      957.35      912.69     20.40 o 
   3  -4   5       44.92       38.79      2.76 o 
   4  -4   5        7.45        9.47      1.91 o 
   5  -4   5       76.94       56.34      5.53 o 
   6  -4   5       31.32       42.09      4.91 o 
   7  -4   5      314.37      284.69     17.17 o 
   8  -4   5      341.41      345.11     24.78 o 
   9  -4   5      532.72      433.79     43.43 o 
  10  -4   5      210.88      246.95     25.86 o 
  11  -4   5       79.87       73.69     18.30 o 
 -13  -3   5      139.19      134.87     18.32 o 
 -12  -3   5       15.23       19.86      5.29 o 
 -11  -3   5      354.77      407.76     22.69 o 
 -10  -3   5      447.50      430.92     21.50 o 
  -9  -3   5      385.81      404.20     22.64 o 
  -8  -3   5     1668.98     1680.94     47.45 o 
  -7  -3   5      496.45      502.22     27.48 o 
  -6  -3   5        2.74        8.04      2.84 o 
  -5  -3   5        0.73        8.62      2.94 o 
  -4  -3   5       42.30       36.79      3.70 o 
  -3  -3   5       29.65       35.17      3.46 o 
  -2  -3   5     2464.85     2447.33     38.68 o 
  -1  -3   5       10.52        4.75      1.40 o 
   0  -3   5     1036.35     1004.86     14.88 o 
   1  -3   5     1256.94     1264.35     16.31 o 
   2  -3   5      509.51      498.29     15.21 o 
   3  -3   5        1.95        3.49      1.67 o 
   4  -3   5        2.71        4.10      1.49 o 
   5  -3   5        7.44        6.78      1.86 o 
   6  -3   5      175.94      215.61     11.42 o 
   7  -3   5        2.31        9.08      3.28 o 
   8  -3   5      436.36      434.91     27.47 o 
   9  -3   5      648.35      625.83     31.30 o 
  10  -3   5      218.71      204.37     37.05 o 
  11  -3   5       15.64        8.63      8.01 o 
 -13  -2   5       75.38       78.39     10.00 o 
 -12  -2   5       43.21       45.38      6.09 o 
 -11  -2   5       83.64       84.82      7.39 o 
 -10  -2   5       60.32       52.26      6.20 o 
  -9  -2   5      230.33      215.19     15.28 o 
  -8  -2   5      589.46      583.92     24.29 o 
  -7  -2   5      213.37      254.92     20.44 o 
  -6  -2   5      351.40      352.39     20.87 o 
  -5  -2   5      372.82      418.82     24.05 o 
  -4  -2   5     1318.53     1296.90     19.40 o 
  -3  -2   5     5843.41     6140.41     45.01 o 
  -2  -2   5     1608.61     1620.16     18.64 o 
  -1  -2   5       14.57       39.48      2.73 o 
   0  -2   5        8.58       12.92      1.51 o 
   1  -2   5      253.95      243.77      6.46 o 
   2  -2   5      397.55      349.81      9.01 o 
   3  -2   5     2283.24     2277.51     25.51 o 
   4  -2   5      288.82      234.86     11.65 o 
   5  -2   5     1005.54     1009.52     20.50 o 
   6  -2   5      782.11      793.82     24.40 o 
   7  -2   5       40.25       33.25      4.27 o 
   8  -2   5       25.00       21.42      5.87 o 
   9  -2   5       96.54       87.18      8.26 o 
  10  -2   5      319.93      311.14     36.88 o 
  11  -2   5      610.29      676.26     51.44 o 
  12  -2   5       13.03       27.31     14.42 o 
 -13  -1   5      177.25      137.31     20.31 o 
 -12  -1   5      442.92      411.05     29.81 o 
 -11  -1   5       42.41       30.60      5.47 o 
 -10  -1   5        0.81        9.75      3.69 o 
  -9  -1   5      234.34      235.00     15.91 o 
  -8  -1   5      154.63      162.25     18.54 o 
  -7  -1   5      275.00      284.10     22.13 o 
  -6  -1   5     2294.58     2406.26     31.59 o 
  -5  -1   5      141.58      131.92     10.23 o 
  -4  -1   5      936.63      946.70     16.03 o 
  -3  -1   5      167.97      188.04     11.96 o 
  -2  -1   5        0.06        6.10      1.81 o 
  -1  -1   5      282.63      276.94      7.48 o 
   0  -1   5      202.07      139.28      6.68 o 
   1  -1   5       43.76      101.48      5.22 o 
   2  -1   5       28.60       67.34      5.65 o 
   3  -1   5      213.15      263.55      6.62 o 
   4  -1   5     1214.26     1251.29     15.43 o 
   5  -1   5      549.89      494.21     20.01 o 
   6  -1   5      342.83      333.99     19.21 o 
   7  -1   5       20.26       28.75      5.33 o 
   8  -1   5      148.57      153.64     11.30 o 
   9  -1   5       62.80       54.67      5.79 o 
  10  -1   5      130.54      151.49      9.71 o 
  11  -1   5      443.71      384.90     32.16 o 
  12  -1   5      256.97      185.50     20.92 o 
 -13   0   5        7.29       24.02      9.59 o 
 -12   0   5      109.78      124.64      9.92 o 
 -11   0   5       43.47       41.42      5.86 o 
 -10   0   5       13.54       24.78      5.56 o 
  -9   0   5       99.89      102.81      8.21 o 
  -8   0   5       45.11       55.88      7.24 o 
  -7   0   5       53.80       43.70      7.55 o 
  -6   0   5      159.19      156.39     11.70 o 
  -5   0   5      293.76      363.97     17.96 o 
  -4   0   5      560.65      561.07     14.89 o 
  -3   0   5      273.40      268.99     10.11 o 
  -2   0   5     2901.82     2914.46     24.04 o 
  -1   0   5     4667.63     4676.25     25.69 o 
   0   0   5     2444.88     2351.29     14.96 o 
   1   0   5     2719.35     2609.90     22.39 o 
   2   0   5     1342.70     1373.66     19.30 o 
   3   0   5      208.15      261.79     13.19 o 
   4   0   5        7.27        6.02      2.81 o 
   5   0   5     3514.82     3787.70     46.41 o 
   6   0   5     1082.61     1130.51     18.29 o 
   7   0   5      990.73      994.09     36.32 o 
   8   0   5     1222.73     1276.84     41.01 o 
   9   0   5     1000.53     1068.55     25.37 o 
  10   0   5        9.21       16.07      4.88 o 
  11   0   5       42.95       41.24      5.67 o 
  12   0   5       31.80       30.95      5.94 o 
  13   0   5      181.26      153.27     16.57 o 
 -13   1   5        2.42       16.82      5.09 o 
 -12   1   5       52.13       51.51      9.43 o 
 -11   1   5      243.56      253.03     19.27 o 
 -10   1   5       94.62      108.77      9.01 o 
  -9   1   5      899.95      860.16     27.81 o 
  -8   1   5      118.19      142.07     14.63 o 
  -7   1   5        9.40       21.10      4.87 o 
  -6   1   5        7.76       15.46      4.51 o 
  -5   1   5      483.46      442.89     18.65 o 
  -4   1   5     4989.38     5162.42     45.27 o 
  -3   1   5     8554.79     8934.26     71.06 o 
  -2   1   5     2293.91     2326.06     22.35 o 
  -1   1   5     1463.55     1405.26     26.57 o 
   0   1   5      960.29      950.38     10.99 o 
   1   1   5      102.85      141.58      6.42 o 
   2   1   5     2131.89     2226.64     20.13 o 
   3   1   5     1818.32     1688.08     23.32 o 
   4   1   5       11.25       22.24      4.47 o 
   5   1   5     1257.65     1256.19     24.06 o 
   6   1   5      873.22      863.83     21.29 o 
   7   1   5       45.86       39.71      2.91 o 
   8   1   5      220.71      214.91     14.60 o 
   9   1   5       33.17       36.24      4.83 o 
  10   1   5       24.40       16.56      3.72 o 
  11   1   5       22.99       23.80      5.62 o 
  12   1   5        5.11       10.57      3.54 o 
  13   1   5      321.47      237.55     29.78 o 
 -12   2   5      144.96      115.19     11.23 o 
 -11   2   5        8.34       13.35      4.10 o 
 -10   2   5      110.98      113.01     10.54 o 
  -9   2   5      100.28      127.78     10.15 o 
  -8   2   5       21.58       28.28      4.58 o 
  -7   2   5        4.68        8.73      3.14 o 
  -6   2   5     1962.39     1909.30     37.87 o 
  -5   2   5      202.79      163.55     11.49 o 
  -4   2   5      125.68      145.34     10.84 o 
  -3   2   5      307.88      306.62     15.75 o 
  -2   2   5      379.23      380.86      9.81 o 
  -1   2   5      215.09      202.87      7.78 o 
   0   2   5     3856.10     3739.91     37.38 o 
   1   2   5     1167.89     1114.82     12.52 o 
   2   2   5     2147.63     2033.80     21.09 o 
   3   2   5     1934.07     1884.63     14.03 o 
   4   2   5      719.45      690.44     14.67 o 
   5   2   5      767.48      818.11     10.54 o 
   6   2   5       33.47       36.45      3.03 o 
   7   2   5      856.42      886.23     15.70 o 
   8   2   5     2042.63     2051.36     91.84 o 
   9   2   5      800.19      848.70     27.32 o 
  10   2   5      638.70      658.79     18.82 o 
  11   2   5      259.37      247.25     18.45 o 
  12   2   5        0.82       13.33      5.56 o 
  13   2   5        4.14       12.09      4.81 o 
 -12   3   5        3.89        4.93      4.15 o 
 -11   3   5        9.41       15.05      5.66 o 
 -10   3   5        1.58        9.60      3.64 o 
  -9   3   5       84.05       93.53      8.43 o 
  -8   3   5      372.01      404.61     24.75 o 
  -7   3   5     1118.95     1063.56     27.87 o 
  -6   3   5       61.90       65.01      5.64 o 
  -5   3   5        0.23        9.59      2.54 o 
  -4   3   5       16.68       23.59      5.75 o 
  -3   3   5      380.47      374.08     10.74 o 
  -2   3   5      763.93      721.60     13.34 o 
   0   3   5     4821.61     4722.46     31.93 o 
   1   3   5       45.81       34.48      3.21 o 
   2   3   5      408.82      418.78      8.27 o 
   3   3   5        1.22        8.27      2.69 o 
   4   3   5       39.27       17.62     31.75 o 
   5   3   5       37.26       23.27      2.44 o 
   6   3   5      135.18      137.82     10.43 o 
   7   3   5      560.02      559.37     21.45 o 
   8   3   5      447.27      412.25     25.10 o 
   9   3   5        9.36        6.86      5.38 o 
  10   3   5      483.22      507.30     19.85 o 
  11   3   5        3.84       10.78      3.45 o 
  12   3   5      290.14      305.34     14.03 o 
  13   3   5        4.77        9.56      4.78 o 
 -12   4   5       15.53       21.41      4.98 o 
 -11   4   5      113.24       90.93     13.27 o 
 -10   4   5        2.70       13.03      5.30 o 
  -9   4   5        0.54       12.27      4.40 o 
  -8   4   5       14.57       12.79      5.08 o 
  -7   4   5      545.19      571.81     21.60 o 
  -6   4   5     1106.55     1091.92     30.16 o 
  -5   4   5     2149.94     2215.41     37.19 o 
  -4   4   5     2618.89     2561.98     39.09 o 
  -3   4   5     1243.71     1255.85     24.34 o 
  -2   4   5      760.48      682.46     18.92 o 
  -1   4   5      141.14      186.14     11.68 o 
   0   4   5       13.79       10.20      1.89 o 
   1   4   5        2.07        3.87      2.28 o 
   2   4   5      444.64      406.37      9.38 o 
   3   4   5     2625.21     2732.24     17.42 o 
   4   4   5       37.56       31.24      2.74 o 
   5   4   5      896.41      848.70     18.67 o 
   6   4   5     2193.37     2156.22     31.70 o 
   7   4   5      263.61      252.64     13.64 o 
   8   4   5        0.97       10.47      2.67 o 
   9   4   5     1125.51     1199.38     27.10 o 
  10   4   5      343.12      355.87     20.27 o 
  11   4   5      420.94      424.02     20.68 o 
  12   4   5      424.72      426.41     26.41 o 
  13   4   5      107.97       93.33      9.59 o 
  14   4   5       75.45       71.02     13.06 o 
 -11   5   5       67.70       68.05      8.47 o 
 -10   5   5        0.68       10.56      4.63 o 
  -9   5   5        1.77       13.40      5.56 o 
  -8   5   5      118.57      126.48     13.01 o 
  -7   5   5      240.35      283.08     19.47 o 
  -6   5   5     2218.31     2141.26     51.48 o 
  -5   5   5     3087.93     3126.13     58.11 o 
  -4   5   5     1890.74     1896.81     30.15 o 
  -3   5   5        0.15        7.91      4.45 o 
  -2   5   5       80.58      104.33      8.95 o 
  -1   5   5        6.19        1.77      1.80 o 
   0   5   5      528.58      482.94     12.26 o 
   1   5   5      480.20      410.13     11.53 o 
   2   5   5      718.19      674.93     14.62 o 
   3   5   5     1538.09     1522.73     17.77 o 
   4   5   5      681.94      696.79     14.66 o 
   5   5   5     1158.55     1107.78     24.47 o 
   6   5   5        5.55        8.40      2.74 o 
   7   5   5       29.43       25.11      4.59 o 
   8   5   5      281.41      303.57     25.37 o 
   9   5   5       47.67       56.58      8.33 o 
  10   5   5      553.73      589.35     18.70 o 
  11   5   5      919.29      932.56     18.75 o 
  12   5   5       56.95       57.47      6.46 o 
  13   5   5       26.57       20.85      5.33 o 
  14   5   5       65.63       56.14      8.47 o 
 -11   6   5       48.22       29.11      8.18 o 
 -10   6   5       11.53       10.48      3.62 o 
  -9   6   5      199.32      186.66     18.32 o 
  -8   6   5      222.79      219.76     17.81 o 
  -7   6   5        6.22       14.40      5.06 o 
  -6   6   5       27.80       37.70      6.55 o 
  -5   6   5       60.90       69.41      9.52 o 
  -4   6   5      225.51      246.36     15.34 o 
  -3   6   5     1491.59     1642.71     33.13 o 
  -2   6   5     1031.50     1041.08     26.69 o 
  -1   6   5      577.12      468.38     17.37 o 
   0   6   5      818.16      799.86     12.99 o 
   1   6   5        9.08       23.96      2.65 o 
   2   6   5       22.71       39.93      4.10 o 
   3   6   5        3.37        8.46      2.58 o 
   4   6   5       39.66       45.23      4.02 o 
   5   6   5     2408.09     2451.52     29.69 o 
   6   6   5      527.82      535.87     26.69 o 
   7   6   5      114.75      119.14     10.54 o 
   8   6   5      207.42      212.53     17.22 o 
   9   6   5      296.66      323.97     21.19 o 
  10   6   5       13.18       26.55      5.32 o 
  11   6   5        0.44        7.06      4.37 o 
  12   6   5       36.11       32.46      5.82 o 
  13   6   5      263.95      275.30     38.63 o 
  14   6   5       91.78       96.06     13.17 o 
 -10   7   5      104.34      114.18     14.36 o 
  -9   7   5       28.70       24.64      7.23 o 
  -8   7   5        1.03        3.95      4.53 o 
  -7   7   5        8.61       12.20      4.23 o 
  -6   7   5       14.36       12.02      5.78 o 
  -5   7   5      652.91      681.47     35.80 o 
  -4   7   5     1977.51     1999.02     50.69 o 
  -3   7   5      741.88      775.42     30.44 o 
  -2   7   5     1281.60     1340.17     27.73 o 
  -1   7   5        1.22        6.73      2.25 o 
   0   7   5       52.43       77.98      6.60 o 
   1   7   5        1.95       13.73      2.76 o 
   2   7   5       42.89       46.08      4.06 o 
   3   7   5     1464.60     1595.41     21.22 o 
   4   7   5      503.32      490.36     24.60 o 
   5   7   5      691.94      676.29     18.02 o 
   6   7   5      823.53      800.53     22.95 o 
   7   7   5       27.45       53.61      8.73 o 
   8   7   5      593.33      637.62     29.95 o 
   9   7   5      668.98      716.93     22.18 o 
  10   7   5      133.91      151.50     11.33 o 
  11   7   5       10.64       11.76      4.76 o 
  12   7   5      281.66      309.44     28.24 o 
  13   7   5      208.63      179.95     21.62 o 
  14   7   5       15.29       12.58      8.18 o 
  -9   8   5      315.07      272.61     30.46 o 
  -8   8   5      126.38      123.14     13.62 o 
  -7   8   5      370.58      362.60     36.78 o 
  -6   8   5      484.11      533.35     24.24 o 
  -5   8   5       10.97       20.18      5.66 o 
  -4   8   5        9.16       22.33      7.40 o 
  -3   8   5      187.69      205.29     15.12 o 
  -2   8   5       60.74       49.74      7.97 o 
  -1   8   5      593.22      597.75     24.74 o 
   0   8   5     1209.86     1177.47     17.82 o 
   1   8   5       33.77       21.72      3.69 o 
   2   8   5        5.34        9.25      2.84 o 
   3   8   5       41.69       39.42      4.08 o 
   4   8   5       78.13      114.53      8.69 o 
   5   8   5       64.61       80.21      6.86 o 
   6   8   5      314.74      389.53     29.39 o 
   7   8   5      161.24      174.67     15.53 o 
   8   8   5     1615.71     1709.94     39.53 o 
   9   8   5      598.17      612.97     33.63 o 
  10   8   5      451.95      467.54     17.24 o 
  11   8   5      938.73     1038.39     45.81 o 
  12   8   5      117.19      120.51     14.38 o 
  13   8   5       11.16       29.54      6.18 o 
  -9   9   5      290.56      338.16     65.79 o 
  -8   9   5      316.89      377.43     28.03 o 
  -7   9   5       44.04       50.99      9.37 o 
  -6   9   5       12.57       16.33      7.22 o 
  -5   9   5        3.40       10.23      5.85 o 
  -4   9   5        8.26       13.21      4.44 o 
  -3   9   5      356.06      372.69     26.95 o 
  -2   9   5       54.82       67.54      9.29 o 
  -1   9   5     2179.05     2130.71     41.18 o 
   0   9   5      139.57      134.72     11.37 o 
   1   9   5      354.65      401.93     19.90 o 
   2   9   5      522.14      518.29     20.37 o 
   3   9   5       20.29       25.62      4.09 o 
   4   9   5     1135.82     1198.65     28.71 o 
   5   9   5      889.80      943.26     25.14 o 
   6   9   5       25.10       21.94      4.47 o 
   7   9   5      652.83      723.47     21.15 o 
   8   9   5      178.18      186.50     18.56 o 
   9   9   5      132.74      138.38     12.07 o 
  10   9   5       66.40       85.60      9.05 o 
  11   9   5        3.28        9.36      3.16 o 
  12   9   5        4.12       16.87      6.05 o 
  13   9   5        9.24       15.01      4.47 o 
  -8  10   5        5.15       17.97     12.56 o 
  -7  10   5       63.01       53.05     12.99 o 
  -6  10   5       76.16       96.28     18.54 o 
  -5  10   5      258.14      289.49     29.96 o 
  -4  10   5      400.23      403.69     23.31 o 
  -3  10   5       47.40       60.34      7.25 o 
  -2  10   5       82.20       91.63      7.90 o 
  -1  10   5       49.05       44.86      7.17 o 
   0  10   5       75.21       79.18      9.05 o 
   1  10   5        1.29       15.72      4.62 o 
   2  10   5      217.86      231.57     15.64 o 
   3  10   5       13.11       22.25      4.07 o 
   4  10   5       97.84      112.39     10.45 o 
   5  10   5       77.15       84.84      8.29 o 
   6  10   5       29.60       36.54      6.24 o 
   7  10   5      881.62      909.65     21.60 o 
   8  10   5        6.99       11.46      5.99 o 
   9  10   5       35.04       35.91      7.60 o 
  10  10   5       76.80       86.84      8.74 o 
  11  10   5      182.76      194.39     18.87 o 
  12  10   5      509.90      427.39     45.16 o 
  13  10   5      120.95      111.43     11.29 o 
  -7  11   5      152.79      134.25     16.84 o 
  -6  11   5      188.25      193.60     29.45 o 
  -5  11   5      183.63      210.56     34.63 o 
  -4  11   5       19.96       23.63      4.02 o 
  -3  11   5        3.51       13.33      2.95 o 
  -2  11   5        0.93        4.70      4.49 o 
  -1  11   5        9.65        6.37      3.74 o 
   0  11   5      940.19      933.67     20.68 o 
   1  11   5      842.71      894.97     25.93 o 
   2  11   5      267.95      289.98     22.21 o 
   3  11   5      702.24      736.03     21.62 o 
   4  11   5        1.47        9.43      2.74 o 
   5  11   5        4.61        4.94      2.59 o 
   6  11   5       58.89       55.31      5.91 o 
   7  11   5        2.27        8.86      4.54 o 
   8  11   5      476.83      490.15     35.92 o 
   9  11   5      182.54      195.01     18.16 o 
  10  11   5      102.61      116.01     10.89 o 
  11  11   5       28.03       34.36      6.46 o 
  12  11   5       46.48       39.81      7.80 o 
  -6  12   5       25.79       35.70     14.84 o 
  -5  12   5       11.78       15.75      8.41 o 
  -4  12   5        5.07       13.25      8.06 o 
  -3  12   5      120.58      109.33     16.52 o 
  -2  12   5      326.50      294.57     19.97 o 
  -1  12   5      325.65      304.98     32.24 o 
   0  12   5       66.27       72.59     12.64 o 
   1  12   5       43.87       36.57      5.87 o 
   2  12   5        5.03        7.34      3.94 o 
   3  12   5       13.69       16.18      3.37 o 
   4  12   5       41.81       44.71      5.81 o 
   5  12   5      400.53      396.15     17.15 o 
   6  12   5      104.17       94.48     13.41 o 
   7  12   5       20.32       28.80      5.81 o 
   8  12   5      527.56      456.76     40.72 o 
   9  12   5      135.40      114.36     13.42 o 
  10  12   5        3.36        4.51      4.41 o 
  11  12   5        0.10       11.57      4.27 o 
  12  12   5       16.63       12.21      3.80 o 
  -4  13   5      230.46      254.32     27.94 o 
  -3  13   5      124.77      124.03     19.18 o 
  -2  13   5       62.83       70.25     12.97 o 
  -1  13   5       57.90       54.66      7.91 o 
   0  13   5        8.01       11.03      4.89 o 
   1  13   5      216.77      219.05     16.95 o 
   2  13   5       24.68       24.19      7.39 o 
   3  13   5       68.41       69.77      8.15 o 
   4  13   5      229.60      215.61     17.84 o 
   5  13   5      154.68      164.94     12.16 o 
   6  13   5      200.64      174.92     19.10 o 
   7  13   5      296.69      236.44     35.08 o 
   8  13   5       57.26       59.13      9.68 o 
   9  13   5       36.26       39.89      9.34 o 
  10  13   5      115.58      161.99     37.59 o 
  11  13   5      167.47      129.71     24.95 o 
  -3  14   5        3.59       16.79      6.47 o 
  -2  14   5       33.23       31.94      9.74 o 
  -1  14   5      114.79      114.04     20.56 o 
   0  14   5      447.78      510.16     24.42 o 
   1  14   5       43.48       68.67     14.75 o 
   2  14   5       31.58       33.72      6.77 o 
   3  14   5       48.53       57.16      7.55 o 
   4  14   5       49.49       42.34      5.64 o 
   5  14   5      148.24      116.64     16.09 o 
   6  14   5       38.77       36.98      7.24 o 
   7  14   5       11.60       12.88      5.30 o 
   8  14   5       49.97       47.99      8.11 o 
   9  14   5      108.83      103.00     15.39 o 
  10  14   5       96.82       56.00     16.80 o 
  -1  15   5      244.21      287.03     28.37 o 
   0  15   5       80.43       91.75      9.67 o 
   1  15   5        6.30       20.26      7.70 o 
   2  15   5        6.58       17.02      5.85 o 
   3  15   5       94.84       82.93     14.31 o 
   4  15   5       11.51       20.07     14.30 o 
   5  15   5       18.28       20.38      5.05 o 
   6  15   5       80.22       58.80     10.03 o 
   7  15   5      346.70      245.41     37.51 o 
   8  15   5      306.57      286.05     28.55 o 
   3  16   5       13.96       21.22     10.18 o 
   4  16   5      131.54      107.67     36.75 o 
   5  16   5        8.44       -3.75      7.31 o 
  -5 -12   6      120.47       74.59     15.12 o 
  -4 -12   6       40.56       33.91     12.29 o 
  -3 -12   6        6.24        5.98      7.07 o 
  -2 -12   6        0.28       13.61      9.86 o 
  -1 -12   6        0.95        7.80      7.02 o 
   0 -12   6      123.32      128.65     16.23 o 
  -8 -11   6       79.42      135.89     20.16 o 
  -7 -11   6       13.18       18.88     12.28 o 
  -6 -11   6       24.32       27.35     13.81 o 
  -5 -11   6       33.45       20.57     12.66 o 
  -4 -11   6      147.49      210.35     23.67 o 
  -3 -11   6      210.18      170.55     52.27 o 
  -2 -11   6      435.97      452.53     47.88 o 
  -1 -11   6      249.52      242.64     33.27 o 
   0 -11   6       86.39       28.69     14.51 o 
   1 -11   6       12.04       13.83      6.09 o 
   2 -11   6       38.31       40.70     15.30 o 
  -9 -10   6       17.52        5.25      5.99 o 
  -8 -10   6        0.29        9.84      5.83 o 
  -6 -10   6       25.16       20.81      9.32 o 
  -5 -10   6       21.72       24.94      7.49 o 
  -4 -10   6      183.97      166.48     43.06 o 
  -3 -10   6       30.13       35.37     10.33 o 
  -2 -10   6      176.93      149.53     40.00 o 
  -1 -10   6       95.52       63.93     20.54 o 
   0 -10   6       23.15       16.86      8.85 o 
   1 -10   6        3.67       12.40      6.44 o 
   2 -10   6        5.86        9.97      6.59 o 
   3 -10   6      100.25      100.18     13.84 o 
   4 -10   6      116.75       92.32     14.62 o 
 -10  -9   6        2.32       17.34      5.57 o 
  -9  -9   6       24.32       16.10      4.88 o 
  -8  -9   6       46.33       57.63      9.57 o 
  -7  -9   6       37.63       38.36      7.72 o 
  -6  -9   6      369.24      330.17     33.79 o 
  -5  -9   6      399.93      418.88     43.97 o 
  -4  -9   6      145.28      136.07     36.91 o 
  -3  -9   6       76.34       68.65     16.02 o 
  -2  -9   6      125.77      151.44     17.77 o 
  -1  -9   6      215.92      180.82     17.60 o 
   0  -9   6      278.90      197.58     28.92 o 
   1  -9   6      355.16      424.44     44.70 o 
   2  -9   6      260.48      285.24     56.37 o 
   3  -9   6       96.71       91.41     10.45 o 
   4  -9   6       35.31       25.45      6.84 o 
   5  -9   6        4.11        8.57      4.20 o 
   6  -9   6        6.80        4.60      6.27 o 
 -11  -8   6       43.19       44.14      9.80 o 
 -10  -8   6       56.91       67.15     11.86 o 
  -9  -8   6      193.02      186.12     21.62 o 
  -8  -8   6      490.73      451.29     37.47 o 
  -7  -8   6       44.21       37.30      5.94 o 
  -6  -8   6      259.55      275.22     16.31 o 
  -5  -8   6      149.65      131.36     14.37 o 
  -4  -8   6       59.31       57.58      7.36 o 
  -3  -8   6      470.42      459.05     22.14 o 
  -2  -8   6       45.87       52.30      9.35 o 
  -1  -8   6       69.93       79.02     13.24 o 
   0  -8   6       98.39       75.44     13.77 o 
   1  -8   6       39.45       26.56      6.14 o 
   2  -8   6        1.22       15.85      4.76 o 
   3  -8   6       72.26       72.00     10.98 o 
   4  -8   6        8.01        7.95      5.82 o 
   5  -8   6      220.98      199.33     29.39 o 
   6  -8   6        2.10        9.50      4.80 o 
   7  -8   6       57.21       64.30     17.25 o 
 -11  -7   6        1.51       14.41      4.64 o 
 -10  -7   6       41.31       37.75      9.14 o 
  -9  -7   6       11.38       15.55      6.69 o 
  -8  -7   6      188.81      161.66     18.83 o 
  -7  -7   6       21.28       24.58      6.15 o 
  -6  -7   6      140.10      151.32     15.58 o 
  -5  -7   6      125.90      138.30     13.82 o 
  -4  -7   6     1959.42     2184.63     25.27 o 
  -3  -7   6     2262.69     2467.17     89.85 o 
  -2  -7   6     1118.30     1223.10     40.59 o 
  -1  -7   6        9.44       10.50      3.08 o 
   0  -7   6      103.73       85.50     10.14 o 
   1  -7   6      144.69      141.48     13.96 o 
   2  -7   6     1140.19     1169.61     24.17 o 
   3  -7   6     1748.19     1967.88     28.48 o 
   4  -7   6      610.60      645.77     30.03 o 
   5  -7   6      152.97      163.30     20.08 o 
   6  -7   6        5.44       10.11      6.18 o 
   7  -7   6        8.21        8.07      6.48 o 
   8  -7   6        1.33       -0.01      8.66 o 
 -12  -6   6      113.08       88.40     12.41 o 
 -11  -6   6        2.22       16.26      4.87 o 
 -10  -6   6        7.97       13.54      4.29 o 
  -9  -6   6       84.32       84.74     10.10 o 
  -8  -6   6      179.19      185.21     19.61 o 
  -7  -6   6      149.95      165.42     14.81 o 
  -6  -6   6      157.02      174.82     17.28 o 
  -5  -6   6      165.15      177.61     16.77 o 
  -4  -6   6      148.05      140.41     16.83 o 
  -3  -6   6      585.01      599.27     25.95 o 
  -2  -6   6       31.48       43.94      7.87 o 
  -1  -6   6      778.14      699.05     27.72 o 
   0  -6   6       10.88       11.82      1.61 o 
   1  -6   6       50.20       49.47     13.41 o 
   2  -6   6      208.41      167.04     25.82 o 
   3  -6   6      816.63      800.31     22.12 o 
   4  -6   6      437.49      470.92     31.68 o 
   5  -6   6        1.55       10.85      2.83 o 
   6  -6   6       22.57       15.07      6.47 o 
   7  -6   6      100.54      104.54     16.59 o 
   8  -6   6      224.64      189.78     29.87 o 
   9  -6   6       15.85       16.62      7.34 o 
 -12  -5   6      102.57      106.36     14.12 o 
 -11  -5   6      256.74      231.53     22.88 o 
 -10  -5   6       35.55       37.08      6.87 o 
  -9  -5   6      107.72      114.71     11.45 o 
  -8  -5   6       13.38       15.20      5.28 o 
  -7  -5   6        0.51        9.11      2.70 o 
  -6  -5   6       21.13       23.69      6.11 o 
  -5  -5   6       74.31       62.95      7.84 o 
  -4  -5   6      152.92      120.65     15.26 o 
  -3  -5   6     1996.81     2028.08     39.88 o 
  -2  -5   6     1122.37     1159.81     30.92 o 
  -1  -5   6     4516.49     5012.34    198.59 o 
   0  -5   6     1202.77     1215.66     25.28 o 
   1  -5   6       14.36       11.07      1.82 o 
   2  -5   6       17.97        6.05      1.22 o 
   3  -5   6      170.55      169.81     21.51 o 
   4  -5   6      404.26      394.82     25.75 o 
   5  -5   6      300.83      322.13     27.12 o 
   6  -5   6       12.13       10.54      3.51 o 
   7  -5   6      232.95      222.62     23.87 o 
   8  -5   6      129.04      114.09     19.64 o 
   9  -5   6       18.77       23.17      7.91 o 
  10  -5   6       17.13       16.28     14.79 o 
 -12  -4   6      109.62      114.51     14.18 o 
 -11  -4   6       53.71       60.36      7.80 o 
 -10  -4   6       20.17       26.15      5.48 o 
  -9  -4   6      253.16      256.41     20.45 o 
  -8  -4   6      129.31      122.71     10.36 o 
  -7  -4   6     1863.57     1962.89     42.91 o 
  -6  -4   6      758.10      770.58     26.10 o 
  -5  -4   6      714.98      705.60     29.35 o 
  -4  -4   6       85.94       71.10      9.24 o 
  -3  -4   6      298.83      277.82     27.36 o 
  -2  -4   6      415.86      433.38     29.19 o 
  -1  -4   6      208.94      184.38     14.81 o 
   0  -4   6      929.45     1011.31     28.37 o 
   1  -4   6      590.18      594.63     20.43 o 
   2  -4   6       30.33       27.71      2.73 o 
   3  -4   6      466.50      461.47     22.70 o 
   4  -4   6      187.31      160.26     15.71 o 
   5  -4   6        1.74        1.79      1.92 o 
   6  -4   6       51.35       56.71      6.83 o 
   7  -4   6      164.90      149.33     13.74 o 
   8  -4   6      182.68      175.74     17.95 o 
   9  -4   6       68.06       67.03     12.93 o 
  10  -4   6      130.40      132.50     34.25 o 
 -12  -3   6       33.86       39.21      7.20 o 
 -11  -3   6        1.79       13.19      3.92 o 
 -10  -3   6       96.52      107.38      8.76 o 
  -9  -3   6      199.20      209.45     12.24 o 
  -8  -3   6      168.22      185.90     13.20 o 
  -7  -3   6     2056.03     2165.92     40.83 o 
  -6  -3   6      817.93      771.44     31.98 o 
  -5  -3   6      263.73      259.52     23.61 o 
  -4  -3   6       22.55       20.00      3.37 o 
  -3  -3   6       21.57       22.32      4.64 o 
  -2  -3   6      385.06      406.40     24.82 o 
  -1  -3   6     1144.98     1139.08     37.33 o 
   0  -3   6     1807.45     1882.00     54.68 o 
   1  -3   6     2426.47     2658.86     46.35 o 
   2  -3   6      696.55      712.11     17.65 o 
   3  -3   6      873.12      816.49     19.79 o 
   4  -3   6        1.16        4.24      1.54 o 
   5  -3   6      233.45      192.44     20.06 o 
   6  -3   6      291.82      300.72     16.04 o 
   7  -3   6       36.69       29.02      4.15 o 
   8  -3   6      155.56      160.63     25.82 o 
   9  -3   6      221.40      203.22     40.86 o 
  10  -3   6      109.42      101.44     12.89 o 
  11  -3   6      170.19      148.67     22.23 o 
 -13  -2   6       17.38       12.98      8.30 o 
 -12  -2   6       33.58       33.46      6.56 o 
 -11  -2   6      297.48      255.56     16.79 o 
 -10  -2   6       73.08       78.91      8.66 o 
  -9  -2   6       40.63       44.26     10.11 o 
  -8  -2   6      188.66      193.53     13.75 o 
  -7  -2   6      535.03      548.43     19.40 o 
  -6  -2   6       10.19       25.34      4.79 o 
  -5  -2   6       30.25       35.77      5.58 o 
  -4  -2   6      721.53      696.59     25.22 o 
  -3  -2   6     2182.37     2341.97     32.22 o 
  -2  -2   6      971.20      995.13     27.97 o 
  -1  -2   6     1097.45     1117.99     20.74 o 
   0  -2   6     1776.22     1752.95     40.97 o 
   1  -2   6      102.48      106.41      6.57 o 
   2  -2   6        0.95        3.21      1.16 o 
   3  -2   6      187.77      149.71     12.76 o 
   4  -2   6      623.71      560.76     19.17 o 
   5  -2   6        3.62        8.25      2.86 o 
   6  -2   6       14.86       28.33      5.88 o 
   7  -2   6       32.02       26.42      7.80 o 
   8  -2   6       35.48       38.71      6.89 o 
   9  -2   6       35.06       29.96      8.76 o 
  10  -2   6        0.22        8.53      4.20 o 
  11  -2   6       95.62       67.89     13.70 o 
  12  -2   6      195.79      125.38     34.79 o 
 -12  -1   6      154.44      133.75     14.26 o 
 -11  -1   6      148.03      157.19     12.64 o 
 -10  -1   6        5.19       15.10      7.13 o 
  -9  -1   6      417.58      415.41     21.21 o 
  -8  -1   6       99.67       97.28      8.47 o 
  -7  -1   6      135.14      171.88     14.74 o 
  -6  -1   6      649.52      632.59     18.68 o 
  -5  -1   6      632.59      609.81     21.88 o 
  -4  -1   6       53.44       48.39      5.23 o 
  -3  -1   6       25.96       15.94      3.38 o 
  -2  -1   6     1550.74     1622.93     17.23 o 
  -1  -1   6       23.58       23.04      2.75 o 
   0  -1   6       24.21       25.53      2.78 o 
   1  -1   6      139.22      124.48      6.35 o 
   2  -1   6     4444.18     4404.09     28.87 o 
   3  -1   6      187.10      137.72     11.83 o 
   4  -1   6      848.55      836.15     19.85 o 
   5  -1   6      117.41       96.45      5.89 o 
   6  -1   6        2.93        5.88      2.66 o 
   7  -1   6       11.13       17.39      5.17 o 
   8  -1   6      226.86      234.92     16.90 o 
   9  -1   6      316.27      350.92     38.89 o 
  10  -1   6      393.98      424.43     25.79 o 
  11  -1   6      211.79      224.27     40.74 o 
  12  -1   6      386.80      339.14     42.50 o 
 -12   0   6        2.37       11.17      5.14 o 
 -11   0   6       27.69       39.00      6.49 o 
 -10   0   6        0.61       16.89      4.70 o 
  -9   0   6      628.69      649.10     27.27 o 
  -8   0   6      408.83      409.29     17.64 o 
  -7   0   6      320.53      373.48     15.90 o 
  -6   0   6      350.08      353.94     19.87 o 
  -5   0   6     1596.79     1679.10     25.07 o 
  -4   0   6       26.59       35.61      4.08 o 
  -3   0   6       56.76       55.92      5.49 o 
  -2   0   6      400.99      396.23     13.09 o 
  -1   0   6     6701.13     7197.99     46.91 o 
   0   0   6     1392.28     1408.06     19.81 o 
   1   0   6       57.48      108.26      5.57 o 
   2   0   6      499.91      617.38     21.55 o 
   3   0   6     1206.66     1145.75     27.51 o 
   4   0   6      996.94     1048.12     32.98 o 
   5   0   6      260.66      281.65     19.31 o 
   6   0   6       36.10       30.75      3.28 o 
   7   0   6      132.54      127.79     14.96 o 
   8   0   6       63.74       71.86      9.18 o 
   9   0   6      303.72      282.17     24.43 o 
  10   0   6      195.81      187.48     18.78 o 
  11   0   6      113.03      134.38     10.58 o 
  12   0   6      111.03      132.37     13.27 o 
 -12   1   6       87.29       96.67     11.14 o 
 -11   1   6      306.58      298.45     19.57 o 
 -10   1   6      462.48      466.08     26.55 o 
  -9   1   6       36.01       35.31      5.52 o 
  -8   1   6       39.78       57.90      7.15 o 
  -7   1   6      257.35      276.41     18.14 o 
  -6   1   6        6.73       17.77      5.57 o 
  -5   1   6        0.97       14.91      3.56 o 
  -4   1   6      651.15      615.71     15.47 o 
  -3   1   6       20.36       14.73      3.12 o 
  -2   1   6      463.48      435.04     13.70 o 
  -1   1   6     2176.03     2187.01     32.82 o 
   0   1   6     3334.50     3407.58     23.39 o 
   1   1   6      297.85      292.90      8.57 o 
   2   1   6      314.78      315.71      9.81 o 
   3   1   6      109.93      145.12     14.74 o 
   4   1   6     1622.57     1678.45     26.76 o 
   5   1   6      392.77      373.51     33.95 o 
   6   1   6      612.38      594.20     16.00 o 
   7   1   6      349.03      304.59     22.55 o 
   8   1   6      462.54      492.71     37.56 o 
   9   1   6      950.03     1029.30     31.39 o 
  10   1   6       42.72       39.86      6.64 o 
  11   1   6       77.26       83.31      7.58 o 
  12   1   6       52.94       54.38      6.88 o 
  13   1   6      401.94      411.86     52.66 o 
 -12   2   6      224.05      187.87     22.46 o 
 -11   2   6      161.97      139.53     16.15 o 
 -10   2   6      224.17      197.21     15.07 o 
  -9   2   6        0.09       10.24      3.41 o 
  -8   2   6       22.31       30.64      5.46 o 
  -7   2   6       67.51       75.21      8.46 o 
  -6   2   6      534.37      516.50     22.32 o 
  -5   2   6     1107.17     1042.20     29.01 o 
  -4   2   6      956.79      985.08     23.59 o 
  -3   2   6      975.23      970.94     18.60 o 
  -2   2   6      441.71      440.12     17.29 o 
  -1   2   6       28.32       34.40      3.18 o 
   0   2   6     1481.34     1474.61     22.05 o 
   1   2   6     1512.58     1471.10     18.53 o 
   2   2   6     1037.30      941.12     12.37 o 
   3   2   6       19.45        6.90      1.59 o 
   4   2   6      100.78      142.19     13.37 o 
   5   2   6        2.14        7.02      2.34 o 
   6   2   6      128.84      135.85     11.62 o 
   7   2   6       83.22       85.68      9.91 o 
   8   2   6      175.62      145.52     24.85 o 
   9   2   6        2.10        8.51      4.42 o 
  10   2   6       19.52       12.25      8.55 o 
  11   2   6      171.66      170.65     16.60 o 
  12   2   6       58.87       56.91      6.72 o 
  13   2   6       23.38       27.97      5.76 o 
 -12   3   6        2.90        9.69      4.54 o 
 -11   3   6        4.84        7.51      4.06 o 
 -10   3   6        7.87        9.31      4.11 o 
  -9   3   6      266.50      272.13     17.71 o 
  -8   3   6       16.06       16.26      4.35 o 
  -7   3   6      279.51      279.37     20.07 o 
  -6   3   6       59.29       59.22      8.77 o 
  -5   3   6       45.29       50.36      6.08 o 
  -4   3   6        0.07        8.59      3.74 o 
  -3   3   6       43.63       51.63      5.01 o 
  -2   3   6      609.54      588.85     15.00 o 
  -1   3   6     4353.77     4465.39     37.82 o 
   0   3   6     2313.41     2172.17     23.76 o 
   1   3   6     2850.53     2826.63     23.52 o 
   2   3   6     2073.95     2036.89     17.66 o 
   3   3   6     1143.79     1135.62     15.16 o 
   4   3   6      116.35      129.46      9.37 o 
   5   3   6        1.34        8.70      5.86 o 
   6   3   6      208.71      188.56     15.34 o 
   7   3   6     1635.75     1657.38     25.61 o 
   8   3   6     2094.12     2203.51     48.38 o 
   9   3   6      955.01     1021.04     31.18 o 
  10   3   6      345.75      344.42     20.95 o 
  11   3   6       96.43      117.06     12.50 o 
  12   3   6       30.82       33.05      5.90 o 
  13   3   6        8.28       10.52      6.01 o 
 -11   4   6      132.47      139.34     14.48 o 
 -10   4   6      286.62      279.81     18.85 o 
  -9   4   6       24.50       21.79      6.01 o 
  -8   4   6       14.65       24.93      5.23 o 
  -7   4   6        5.25       10.01      3.63 o 
  -6   4   6        0.36        7.71      3.20 o 
  -5   4   6      186.47      171.45     14.83 o 
  -4   4   6      347.52      337.22     18.75 o 
  -3   4   6     1028.15      962.00     27.70 o 
  -2   4   6     2758.79     2899.22     39.31 o 
  -1   4   6     4662.62     4919.43     63.85 o 
   0   4   6      731.93      684.94     14.05 o 
   1   4   6     1531.88     1559.43     20.00 o 
   2   4   6      133.91      162.95     10.14 o 
   3   4   6      642.85      620.85     12.30 o 
   4   4   6      165.80      149.22      9.27 o 
   5   4   6        3.80        8.16      2.67 o 
   6   4   6      121.13      120.19     10.25 o 
   7   4   6      213.08      191.87     15.37 o 
   8   4   6      141.58      149.90     16.45 o 
   9   4   6      115.16      119.28     10.74 o 
  10   4   6        2.15        7.61      4.24 o 
  11   4   6      234.81      209.92     18.15 o 
  12   4   6      171.54      155.38     15.22 o 
  13   4   6       46.26       45.60      6.84 o 
 -11   5   6       91.22       92.81     16.24 o 
 -10   5   6       41.43       33.28      7.67 o 
  -9   5   6        0.01       12.82      7.51 o 
  -8   5   6       17.24       25.58      6.50 o 
  -7   5   6       43.32       63.17      8.71 o 
  -6   5   6     1320.83     1330.26     33.01 o 
  -5   5   6     1204.04     1222.53     37.35 o 
  -4   5   6        5.80       17.49      4.06 o 
  -3   5   6     1184.28     1124.20     23.80 o 
  -2   5   6        4.91       13.40      7.17 o 
  -1   5   6       13.78       19.05      5.57 o 
   0   5   6       40.17       35.74      4.12 o 
   1   5   6     1374.05     1307.09     21.76 o 
   2   5   6     1743.15     1781.96     18.31 o 
   3   5   6      280.43      243.41     10.93 o 
   4   5   6     1346.31     1361.52     17.13 o 
   5   5   6     1784.37     1880.83     21.05 o 
   6   5   6      517.15      478.59     23.25 o 
   7   5   6      365.16      354.75     24.96 o 
   8   5   6       32.88       38.55      7.97 o 
   9   5   6      346.32      375.77     27.03 o 
  10   5   6      700.12      691.37     17.80 o 
  11   5   6      918.91      992.37     31.35 o 
  12   5   6      566.67      604.54     32.20 o 
  13   5   6      103.02       80.98     11.12 o 
 -10   6   6       29.89       60.06     15.84 o 
  -9   6   6       65.27       60.49      8.17 o 
  -8   6   6       38.41       43.29      6.04 o 
  -7   6   6       30.38       14.73      4.09 o 
  -6   6   6      267.43      338.84     25.59 o 
  -5   6   6     1544.47     1551.48     31.47 o 
  -4   6   6       48.52       60.32     12.19 o 
  -3   6   6       32.40       26.79      6.47 o 
  -2   6   6     1245.02     1279.50     22.26 o 
  -1   6   6      762.07      708.25     16.05 o 
   0   6   6      312.58      293.74     16.66 o 
   1   6   6      603.16      583.09     13.66 o 
   2   6   6     1070.40     1136.04     28.48 o 
   3   6   6      288.68      312.89     14.49 o 
   4   6   6       33.91       35.71      3.48 o 
   5   6   6      410.28      411.41     19.94 o 
   6   6   6       77.92       66.58      7.39 o 
   7   6   6        2.49        9.82      4.55 o 
   8   6   6       14.16       18.96      5.53 o 
   9   6   6      166.40      192.74     15.88 o 
  10   6   6       58.28       66.89      7.71 o 
  11   6   6      155.55      148.75     11.67 o 
  12   6   6       47.38       38.32      6.74 o 
  13   6   6       35.42       28.54      7.50 o 
 -10   7   6      127.42      126.99     14.67 o 
  -9   7   6       77.56       79.36     10.32 o 
  -8   7   6        0.61       13.32      5.63 o 
  -7   7   6        0.74       10.57      4.22 o 
  -6   7   6       10.35       23.26      5.81 o 
  -5   7   6      149.26      156.08     14.30 o 
  -4   7   6     1736.45     1797.70     41.85 o 
  -3   7   6     1674.36     1745.85     45.01 o 
  -2   7   6     4199.33     4372.09     96.11 o 
  -1   7   6      818.99      816.22     20.71 o 
   0   7   6      429.46      400.06     16.88 o 
   1   7   6       19.14       19.81      3.90 o 
   2   7   6      266.86      273.33     20.10 o 
   3   7   6      899.62      908.41     23.74 o 
   4   7   6      411.59      403.90     20.29 o 
   5   7   6      181.21      171.17      8.92 o 
   6   7   6     2839.74     2949.17     51.19 o 
   7   7   6       43.95       48.06      8.53 o 
   8   7   6      250.03      239.95     19.39 o 
   9   7   6        2.00        5.29      3.71 o 
  10   7   6      188.60      183.71     12.56 o 
  11   7   6      106.54      104.81     11.65 o 
  12   7   6      239.71      271.60     30.40 o 
  13   7   6      598.55      557.37     55.62 o 
  -9   8   6        0.14       14.23      5.23 o 
  -8   8   6        0.72        3.01      4.04 o 
  -7   8   6        9.47       14.28      5.22 o 
  -6   8   6      331.46      327.25     32.66 o 
  -5   8   6      173.75      214.77     20.15 o 
  -4   8   6      192.53      252.89     19.59 o 
  -3   8   6     1282.52     1316.91     37.25 o 
  -2   8   6     1231.31     1237.89     29.38 o 
  -1   8   6       24.54       33.53      4.90 o 
   0   8   6      520.11      548.98     24.40 o 
   1   8   6      136.15      129.90     10.21 o 
   2   8   6       31.92       44.34      4.41 o 
   3   8   6      604.64      612.83     17.30 o 
   4   8   6      462.47      493.98     17.24 o 
   5   8   6       12.02       13.68      3.18 o 
   6   8   6      812.69      861.35     31.40 o 
   7   8   6      668.77      675.94     19.70 o 
   8   8   6      407.82      413.84     17.82 o 
   9   8   6       97.88      115.22     10.55 o 
  10   8   6      125.48      126.68     11.15 o 
  11   8   6      498.35      512.69     23.20 o 
  12   8   6       17.21       19.91      4.96 o 
  13   8   6       10.50       12.13      5.24 o 
  -9   9   6      145.69      118.84     43.83 o 
  -8   9   6      129.32      149.84     20.97 o 
  -7   9   6       80.34       75.03     13.25 o 
  -6   9   6      112.15      123.49     14.12 o 
  -5   9   6       33.12       24.58      7.88 o 
  -4   9   6        1.92        4.25      5.21 o 
  -3   9   6       11.88       13.03      5.22 o 
  -2   9   6      476.34      464.04     20.86 o 
  -1   9   6     1566.57     1626.03     35.57 o 
   0   9   6      482.25      471.60     19.93 o 
   1   9   6      133.30      154.12     13.90 o 
   2   9   6      593.91      629.30     22.75 o 
   3   9   6        4.28       14.79      3.88 o 
   4   9   6       34.21       26.59      4.22 o 
   5   9   6      282.00      299.73     13.20 o 
   6   9   6       66.82       65.98      8.42 o 
   7   9   6      649.67      674.12     31.70 o 
   8   9   6      772.91      846.40     29.04 o 
   9   9   6      336.45      339.48     25.73 o 
  10   9   6       40.79       33.95      7.71 o 
  11   9   6        7.18       10.88      4.56 o 
  12   9   6        0.40       13.20      5.74 o 
  13   9   6       13.92       25.35      8.31 o 
  -8  10   6       37.71       49.56     12.82 o 
  -7  10   6        9.81       18.39      6.39 o 
  -6  10   6        1.12       13.94      6.47 o 
  -5  10   6       68.23       72.53     10.57 o 
  -4  10   6      579.96      629.68     20.75 o 
  -3  10   6        7.00       22.11      4.65 o 
  -2  10   6      156.48      165.79     13.25 o 
  -1  10   6       29.64       40.13      6.88 o 
   0  10   6      375.80      382.14     21.95 o 
   1  10   6       70.02       72.55      7.54 o 
   2  10   6      234.50      260.10     13.22 o 
   3  10   6      440.23      452.88     14.94 o 
   4  10   6       53.59       54.88      6.32 o 
   5  10   6       37.09       38.36      5.49 o 
   6  10   6       41.23       52.32      6.09 o 
   7  10   6      207.55      207.58     15.58 o 
   8  10   6      141.60      142.91     13.52 o 
   9  10   6       56.73       53.32      9.73 o 
  10  10   6      180.99      160.16     16.53 o 
  11  10   6      252.11      262.04     22.67 o 
  12  10   6      149.85      118.88     15.49 o 
  13  10   6      107.89       68.88     13.32 o 
  -7  11   6      219.15      234.98     35.29 o 
  -6  11   6      415.56      391.01     66.50 o 
  -5  11   6      194.19      169.68     16.83 o 
  -4  11   6      182.07      187.20     16.70 o 
  -3  11   6       84.39       90.26      9.01 o 
  -2  11   6        0.69       11.38      4.70 o 
  -1  11   6      519.00      525.13     21.13 o 
   0  11   6      180.76      172.92     12.05 o 
   1  11   6      906.66      976.42     24.78 o 
   2  11   6       70.55       76.42      7.92 o 
   3  11   6      234.83      241.92     14.88 o 
   4  11   6      635.11      675.75     19.80 o 
   5  11   6        3.42       13.67      3.32 o 
   6  11   6       46.75       53.89      5.71 o 
   7  11   6      328.01      320.23     17.47 o 
   8  11   6       27.27       19.15      4.48 o 
   9  11   6       17.44       18.99      5.30 o 
  10  11   6      217.54      213.99     21.52 o 
  11  11   6      212.19      188.87     21.53 o 
  12  11   6       84.93       72.19     12.43 o 
  -6  12   6      147.50      161.62     20.21 o 
  -5  12   6       16.94       28.36      9.73 o 
  -4  12   6       11.89       26.71     13.83 o 
  -3  12   6        2.50       14.38      6.11 o 
  -2  12   6      106.84      111.96     10.57 o 
  -1  12   6      200.13      186.68     14.80 o 
   0  12   6       73.09       67.89      7.32 o 
   1  12   6      170.64      161.51     15.17 o 
   2  12   6      267.99      274.47     16.10 o 
   3  12   6       89.19      103.71      9.14 o 
   4  12   6       70.61       78.21      7.05 o 
   5  12   6       58.99       70.84      6.62 o 
   6  12   6      232.26      225.39     17.27 o 
   7  12   6       38.74       48.87      6.80 o 
   8  12   6       42.48       50.88      7.32 o 
   9  12   6      361.25      311.83     30.02 o 
  10  12   6       38.47       33.61      7.48 o 
  11  12   6        2.44       14.20      3.82 o 
  -4  13   6      127.66      110.18     17.61 o 
  -3  13   6      139.10      139.17     20.33 o 
  -2  13   6       98.47      104.40     26.95 o 
  -1  13   6       74.32       69.35      8.28 o 
   0  13   6        0.32       10.08      2.90 o 
   1  13   6       18.42       23.93      4.87 o 
   2  13   6      116.99      107.13      9.11 o 
   3  13   6      189.05      169.58     15.57 o 
   4  13   6        9.44       15.27      4.04 o 
   5  13   6      135.56      123.49     11.95 o 
   6  13   6      139.16      138.94     15.85 o 
   7  13   6        6.79       14.70      4.20 o 
   8  13   6        4.07       14.14      4.70 o 
   9  13   6       76.27       69.95     11.88 o 
  10  13   6        2.66       19.18      5.03 o 
  11  13   6       19.51       17.07      5.17 o 
  -3  14   6        2.22       -1.29      9.59 o 
  -2  14   6       53.08       62.10     10.20 o 
  -1  14   6       10.51       16.22      5.11 o 
   0  14   6       97.27      104.47     12.65 o 
   1  14   6        1.31        6.57      5.86 o 
   2  14   6       15.69       18.00      4.01 o 
   3  14   6      598.25      490.33     35.67 o 
   4  14   6       34.32       27.55      5.56 o 
   5  14   6       58.49       45.74      8.10 o 
   6  14   6       68.85       54.33      6.64 o 
   7  14   6        2.80       14.94      7.15 o 
   8  14   6       38.30       44.71      8.26 o 
   9  14   6        2.75        4.99      9.14 o 
  -1  15   6       48.79       62.50     17.81 o 
   0  15   6      107.40       99.53     14.82 o 
   1  15   6       57.01       53.74     11.26 o 
   2  15   6        5.96        9.51     12.20 o 
   3  15   6       53.36       47.00     14.31 o 
   4  15   6        0.42        8.65      5.22 o 
   5  15   6       27.48       19.61      5.67 o 
   6  15   6       39.27       24.16      6.44 o 
   7  15   6        5.60       11.36      4.58 o 
   8  15   6      143.10      138.92     21.92 o 
   4  16   6       27.71       22.83     10.36 o 
  -6 -11   7       54.39       41.78     16.32 o 
  -5 -11   7        0.67       20.64     10.82 o 
  -4 -11   7       56.58       29.28     15.01 o 
  -3 -11   7        9.47       23.88     13.69 o 
  -2 -11   7        4.18       -1.93      7.74 o 
  -1 -11   7      230.20      120.96     50.47 o 
   0 -11   7      164.84       94.07     32.87 o 
  -8 -10   7       15.38       31.78     15.81 o 
  -7 -10   7        0.17       12.81     10.34 o 
  -6 -10   7        8.79       31.41     14.59 o 
  -5 -10   7       19.96       20.90     11.34 o 
  -4 -10   7        1.19       13.55      8.11 o 
  -3 -10   7      170.04      169.83     28.42 o 
  -2 -10   7      287.22      182.68     49.67 o 
  -1 -10   7       90.21       73.97     16.03 o 
   0 -10   7       69.51       49.38     13.90 o 
   1 -10   7       19.31       10.60      8.56 o 
   2 -10   7       31.80       52.87     12.97 o 
   3 -10   7       73.50       63.09     19.77 o 
  -9  -9   7       22.48       18.30      6.07 o 
  -8  -9   7       27.22       14.35      4.16 o 
  -7  -9   7       11.31       18.45      5.78 o 
  -6  -9   7       19.26       46.61     11.99 o 
  -5  -9   7      241.75      230.56     44.61 o 
  -4  -9   7       20.42       34.82     16.22 o 
  -3  -9   7      306.65      264.38     42.11 o 
  -2  -9   7      156.53      146.24     39.89 o 
  -1  -9   7       31.01       29.75     12.45 o 
   0  -9   7      155.52       95.64     27.63 o 
   1  -9   7       32.69       42.90      7.59 o 
   2  -9   7       54.73       62.43     13.08 o 
   3  -9   7       59.96       59.29      9.40 o 
   4  -9   7       35.53       43.48     10.71 o 
   5  -9   7       48.00       35.25     23.14 o 
 -10  -8   7      242.34      179.09     25.77 o 
  -9  -8   7       81.95       83.01     13.49 o 
  -8  -8   7      108.17       95.39     13.22 o 
  -7  -8   7      233.45      213.04     24.56 o 
  -6  -8   7       27.32       25.04      6.10 o 
  -5  -8   7       41.51       25.34      8.43 o 
  -4  -8   7      103.29       76.66     11.67 o 
  -3  -8   7       35.97       21.38     14.84 o 
  -2  -8   7      360.68      377.45     36.38 o 
  -1  -8   7      185.65      174.11     25.26 o 
   0  -8   7      443.47      439.63     26.27 o 
   1  -8   7       88.78       74.99     14.70 o 
   2  -8   7      161.91      148.35     18.78 o 
   3  -8   7       61.20       60.67     12.41 o 
   4  -8   7       13.41       15.07      5.42 o 
   5  -8   7        9.63       18.38      6.08 o 
   6  -8   7      118.32      100.23     15.46 o 
 -11  -7   7      141.91      132.26     13.19 o 
 -10  -7   7      375.10      350.26     40.21 o 
  -9  -7   7       92.98      105.01     12.56 o 
  -8  -7   7       93.12       69.42     11.99 o 
  -7  -7   7      264.93      252.45     17.88 o 
  -6  -7   7        9.42       16.14      4.25 o 
  -5  -7   7        3.70        9.61      4.56 o 
  -4  -7   7      241.78      250.48     22.95 o 
  -3  -7   7      215.41      233.43     19.10 o 
  -2  -7   7      784.25      872.40     42.47 o 
  -1  -7   7       50.77       43.85     12.80 o 
   0  -7   7       26.20       28.66      7.16 o 
   1  -7   7        6.55       15.96      9.68 o 
   2  -7   7       75.82       72.74      8.66 o 
   3  -7   7      153.80      170.45     20.54 o 
   4  -7   7      231.78      195.18     27.09 o 
   5  -7   7       13.98       25.77      6.65 o 
   6  -7   7      261.29      195.27     36.06 o 
   7  -7   7       19.37       21.20      7.27 o 
 -11  -6   7      103.89      101.77     11.00 o 
 -10  -6   7        1.02       17.67      5.72 o 
  -9  -6   7      131.58      123.04     15.46 o 
  -8  -6   7        3.20       13.30      5.35 o 
  -7  -6   7      330.71      341.32     25.90 o 
  -6  -6   7      190.21      189.06     18.39 o 
  -5  -6   7      750.16      774.81     30.52 o 
  -4  -6   7       19.34       21.67      5.31 o 
  -3  -6   7       24.52       27.21      5.20 o 
  -2  -6   7      258.36      269.34     18.86 o 
  -1  -6   7      461.81      410.50     21.76 o 
   0  -6   7      149.78      123.22     11.55 o 
   1  -6   7       93.52      115.39     13.24 o 
   2  -6   7      850.93      825.93     33.77 o 
   3  -6   7      570.34      548.74     34.88 o 
   4  -6   7      452.64      500.31     71.67 o 
   5  -6   7       24.76       22.64      8.15 o 
   6  -6   7       18.23       18.98      9.71 o 
   7  -6   7       15.71       24.21      7.61 o 
   8  -6   7        4.42        9.42      9.65 o 
 -12  -5   7       10.99       18.95      6.05 o 
 -11  -5   7       10.42       14.68      4.61 o 
 -10  -5   7      143.95      167.55     16.73 o 
  -9  -5   7       24.08       32.28      5.87 o 
  -8  -5   7      360.69      399.44     36.02 o 
  -7  -5   7        8.38       17.66      4.75 o 
  -6  -5   7      227.30      239.97     18.13 o 
  -5  -5   7      211.72      207.88     16.13 o 
  -4  -5   7      117.67      123.02     17.05 o 
  -3  -5   7       43.07       43.26      6.90 o 
  -2  -5   7      397.22      393.23     20.69 o 
  -1  -5   7     3068.13     3153.86     50.60 o 
   0  -5   7     1793.22     1911.22     39.96 o 
   1  -5   7       86.57       72.55      9.43 o 
   2  -5   7       31.72       35.23      6.46 o 
   3  -5   7      216.32      207.26     17.90 o 
   4  -5   7       35.96       26.56      4.45 o 
   5  -5   7      493.34      559.53     55.26 o 
   6  -5   7      203.04      214.66     34.62 o 
   7  -5   7      374.21      350.70     50.75 o 
   8  -5   7       30.62       25.14      8.62 o 
   9  -5   7       25.04       14.94      8.49 o 
 -12  -4   7       26.93       17.18      6.92 o 
 -11  -4   7      109.51      140.13     13.87 o 
 -10  -4   7      355.17      345.75     31.16 o 
  -9  -4   7       61.65       64.61      7.41 o 
  -8  -4   7        0.25       13.00      5.15 o 
  -7  -4   7        0.16       13.74      3.07 o 
  -6  -4   7      172.63      181.63     14.16 o 
  -5  -4   7      116.72      137.16     15.55 o 
  -4  -4   7      158.85      157.19     15.49 o 
  -3  -4   7      399.11      385.20     35.33 o 
  -2  -4   7      297.55      323.27     24.16 o 
  -1  -4   7     1210.83     1248.55     38.77 o 
   0  -4   7      990.81      980.99     30.64 o 
   1  -4   7        9.87        8.61      2.34 o 
   2  -4   7        6.94        6.32      1.58 o 
   3  -4   7      208.92      235.79     11.30 o 
   4  -4   7      685.98      658.86     13.65 o 
   5  -4   7     1163.43     1358.01     65.99 o 
   6  -4   7      967.27     1067.58     82.45 o 
   7  -4   7      519.77      615.69     76.54 o 
   8  -4   7        0.15       12.42      7.42 o 
   9  -4   7        2.63        9.84      6.54 o 
  10  -4   7       20.94       24.23      8.67 o 
 -12  -3   7      533.47      730.68    130.27 o 
 -11  -3   7      191.09      173.14     16.41 o 
 -10  -3   7       11.07       17.10      3.75 o 
  -9  -3   7      155.33      143.29     10.28 o 
  -8  -3   7      207.03      229.68     16.00 o 
  -7  -3   7        2.56       13.66      5.11 o 
  -6  -3   7      888.11      894.55     23.27 o 
  -5  -3   7      784.16      849.05     35.64 o 
  -4  -3   7       44.75       55.66      6.14 o 
  -3  -3   7      308.41      343.43     20.96 o 
  -2  -3   7       15.05       10.24      7.77 o 
  -1  -3   7      910.06      949.19     38.00 o 
   0  -3   7     1506.01     1597.15     36.41 o 
   1  -3   7     3476.82     3340.51    203.93 o 
   2  -3   7      565.36      500.04     25.75 o 
   3  -3   7      122.06      106.33     10.66 o 
   4  -3   7        8.44        9.36      1.99 o 
   5  -3   7       26.81       24.58      3.99 o 
   6  -3   7       25.85       28.20      6.25 o 
   7  -3   7        8.77        9.02      4.31 o 
   8  -3   7        0.88       12.76      6.98 o 
   9  -3   7       92.31       74.08     15.55 o 
  10  -3   7       37.98       37.21     14.06 o 
 -12  -2   7       25.12       27.89      6.65 o 
 -11  -2   7        1.50       11.98      6.27 o 
 -10  -2   7       30.51       40.62      6.08 o 
  -9  -2   7        2.32       11.80      3.55 o 
  -8  -2   7      251.73      275.79     18.91 o 
  -7  -2   7      624.58      652.17     26.71 o 
  -6  -2   7      523.76      598.17     20.79 o 
  -5  -2   7       56.41       69.43      9.41 o 
  -4  -2   7      409.55      431.66     17.73 o 
  -3  -2   7     1024.61     1071.05     35.27 o 
  -2  -2   7      352.96      354.02     24.76 o 
  -1  -2   7      219.64      201.34     20.14 o 
   0  -2   7     1508.35     1505.57     48.57 o 
   1  -2   7     2413.74     2631.65     28.00 o 
   2  -2   7     2738.77     2912.16     65.84 o 
   3  -2   7       32.10       18.86      1.91 o 
   4  -2   7       66.59       69.28      9.48 o 
   5  -2   7      214.58      192.48     15.38 o 
   6  -2   7      723.09      720.06     26.36 o 
   7  -2   7        2.55       12.53      5.37 o 
   8  -2   7       46.66       48.71      8.67 o 
   9  -2   7      131.50      116.80     16.12 o 
  10  -2   7        1.06       14.01      7.41 o 
  11  -2   7       15.84       12.03      7.93 o 
 -12  -1   7      166.16      183.60     20.61 o 
 -11  -1   7      459.49      416.96     27.87 o 
 -10  -1   7      216.51      207.40     15.65 o 
  -9  -1   7      104.09      105.71      8.92 o 
  -8  -1   7      113.75      121.77      8.17 o 
  -7  -1   7       68.71       70.44      8.16 o 
  -6  -1   7       78.40       93.17      9.04 o 
  -5  -1   7     1084.23     1130.91     27.83 o 
  -4  -1   7     1520.74     1490.96     25.40 o 
  -3  -1   7     2532.55     2616.03     33.34 o 
  -2  -1   7      284.05      316.62     20.75 o 
  -1  -1   7      569.73      590.03     19.95 o 
   0  -1   7       46.46       52.35      5.64 o 
   1  -1   7      390.97      392.89     14.82 o 
   2  -1   7      319.91      329.04     12.96 o 
   3  -1   7     2258.81     2400.40     32.58 o 
   4  -1   7      368.25      405.90     28.68 o 
   5  -1   7      866.26      852.02     39.46 o 
   6  -1   7      245.72      270.69     20.20 o 
   7  -1   7      147.38      164.61     21.33 o 
   8  -1   7      146.19      144.53     17.03 o 
   9  -1   7        0.09        3.23      3.74 o 
  10  -1   7        0.55       11.28      3.40 o 
  11  -1   7      272.15      200.42     43.06 o 
  12  -1   7      204.50      197.21     36.19 o 
 -12   0   7        4.52       19.10      4.66 o 
 -11   0   7       24.83       23.16      6.20 o 
 -10   0   7        0.02        6.47      3.67 o 
  -9   0   7       53.79       57.13      7.10 o 
  -8   0   7       62.15       62.37      6.44 o 
  -7   0   7        2.46       13.00      4.32 o 
  -6   0   7      677.61      714.74     31.24 o 
  -5   0   7     2521.00     2554.84     45.84 o 
  -4   0   7      369.16      361.30     23.71 o 
  -3   0   7      499.35      488.06     20.87 o 
  -2   0   7       69.06       85.80      7.14 o 
  -1   0   7      326.93      319.66     16.92 o 
   0   0   7      621.29      597.20     12.22 o 
   1   0   7     4825.46     5066.98     34.72 o 
   2   0   7      626.55      574.24     21.27 o 
   3   0   7      105.04       99.28     12.24 o 
   4   0   7     1783.55     1875.59     35.42 o 
   5   0   7      112.82      154.07     14.28 o 
   6   0   7        0.34        8.64      3.84 o 
   7   0   7       46.53       38.30      6.50 o 
   8   0   7      251.76      286.18     17.58 o 
   9   0   7      133.82      137.82     13.68 o 
  10   0   7       62.08       62.83      7.84 o 
  11   0   7      189.94      159.40     20.12 o 
  12   0   7      108.85      103.63     11.68 o 
 -12   1   7       45.88       35.87      6.39 o 
 -11   1   7      109.60       97.80     10.41 o 
 -10   1   7      337.11      321.26     26.65 o 
  -9   1   7      635.59      639.72     32.11 o 
  -8   1   7     1280.07     1288.32     23.20 o 
  -7   1   7      331.64      347.84     21.24 o 
  -6   1   7       63.51       68.23      8.38 o 
  -5   1   7      410.79      430.01     21.30 o 
  -4   1   7      671.33      643.22     18.52 o 
  -3   1   7      547.17      539.71     23.03 o 
  -2   1   7       14.81       14.60      3.69 o 
  -1   1   7      192.99      186.96     11.46 o 
   0   1   7     1921.20     2015.83     18.78 o 
   1   1   7      403.94      392.83     10.51 o 
   2   1   7     1587.03     1631.59     20.05 o 
   3   1   7      442.59      427.04     19.99 o 
   4   1   7      339.52      387.27     23.21 o 
   5   1   7      359.00      369.84     28.32 o 
   6   1   7     1053.95     1040.29     31.11 o 
   7   1   7       29.55       22.80      5.73 o 
   8   1   7       11.21       13.64     11.21 o 
   9   1   7      114.53      111.64     12.43 o 
  10   1   7       23.71       23.90      7.48 o 
  11   1   7        7.53       14.80      4.86 o 
  12   1   7        0.15        7.09      3.03 o 
 -12   2   7       54.57       32.81      6.50 o 
 -11   2   7      220.70      188.20     19.38 o 
 -10   2   7       94.51       94.50      9.43 o 
  -9   2   7      126.83      119.78     11.27 o 
  -8   2   7       89.46       84.38      9.18 o 
  -7   2   7       63.67       59.30      7.06 o 
  -6   2   7      108.22      101.94     10.24 o 
  -5   2   7      233.44      224.41     14.06 o 
  -4   2   7      738.21      712.89     25.64 o 
  -3   2   7     2023.42     2014.99     27.16 o 
  -2   2   7       42.82       37.91      3.91 o 
  -1   2   7      147.22      162.98      8.04 o 
   0   2   7      788.73      832.14     17.60 o 
   1   2   7     1826.33     1981.24     17.53 o 
   2   2   7      885.80      900.48     12.69 o 
   3   2   7     1042.22     1042.40     27.86 o 
   4   2   7      120.29       97.73     12.24 o 
   5   2   7       17.11        9.04      5.49 o 
   6   2   7      352.53      430.98     36.27 o 
   7   2   7       18.23       15.42      4.47 o 
   8   2   7       58.64       52.34      8.53 o 
   9   2   7        0.29       14.55     10.20 o 
  10   2   7       99.26       99.83      9.55 o 
  11   2   7      157.76      146.44     21.80 o 
  12   2   7      177.75      144.20     15.14 o 
  13   2   7      141.04      141.47     11.30 o 
 -11   3   7        0.14       17.61      6.45 o 
 -10   3   7        2.80        6.70      3.16 o 
  -9   3   7      161.46      153.48     11.79 o 
  -8   3   7       20.97       33.44      5.34 o 
  -7   3   7      410.69      434.52     23.15 o 
  -6   3   7     1081.08     1111.00     25.93 o 
  -5   3   7       29.19       26.95      7.29 o 
  -4   3   7      524.89      530.93     22.59 o 
  -3   3   7       45.90       46.59      4.44 o 
  -2   3   7        0.88        7.06      4.00 o 
  -1   3   7      162.72      166.11     11.62 o 
   0   3   7      939.98      827.37     16.58 o 
   1   3   7     3777.20     3841.12     32.05 o 
   2   3   7     2304.78     2289.77     17.23 o 
   3   3   7      557.28      584.42     10.66 o 
   4   3   7      171.38      158.60      9.72 o 
   5   3   7      128.74      146.06     20.06 o 
   6   3   7        0.48        5.17      3.05 o 
   7   3   7       78.52       73.29      9.74 o 
   8   3   7      287.99      339.56     25.94 o 
   9   3   7       18.76       17.69      5.50 o 
  10   3   7       75.70       99.65     10.08 o 
  11   3   7      644.83      725.07     27.66 o 
  12   3   7       41.25       25.57      5.60 o 
  13   3   7        5.29       17.12      5.11 o 
 -11   4   7        5.18       10.95      4.22 o 
 -10   4   7       27.00       26.73      7.42 o 
  -9   4   7      200.61      226.71     16.12 o 
  -8   4   7      632.85      668.60     25.71 o 
  -7   4   7       77.49       88.10      8.36 o 
  -6   4   7        3.77        8.33      3.26 o 
  -5   4   7       35.52       38.17      5.08 o 
  -4   4   7       10.06       17.65      6.46 o 
  -3   4   7      322.07      293.29     19.22 o 
  -2   4   7      498.09      464.42     21.60 o 
  -1   4   7     1258.59     1209.39     31.34 o 
   0   4   7      949.31      875.32     22.02 o 
   1   4   7     2201.88     2205.73     23.86 o 
   2   4   7       41.25       30.05      2.65 o 
   3   4   7      247.90      276.07     13.23 o 
   4   4   7      283.50      288.68     20.52 o 
   5   4   7      257.00      213.01     21.41 o 
   6   4   7     1430.66     1452.39     30.14 o 
   7   4   7      405.21      397.80     31.19 o 
   8   4   7      432.01      421.47     25.33 o 
   9   4   7      246.45      223.92     20.18 o 
  10   4   7       48.17       53.95      7.34 o 
  11   4   7      375.53      373.13     22.87 o 
  12   4   7       32.13       27.32     11.99 o 
  13   4   7       69.52       75.43      8.45 o 
 -11   5   7       29.69       21.14      6.43 o 
 -10   5   7       86.48       71.28     11.38 o 
  -9   5   7       34.11       24.50      8.86 o 
  -8   5   7       74.85       85.73      9.39 o 
  -7   5   7       69.64       63.72      8.42 o 
  -6   5   7       61.71       58.93      7.24 o 
  -5   5   7        3.67        4.99      2.71 o 
  -4   5   7      309.63      350.21     23.40 o 
  -3   5   7     1191.00     1183.24     30.56 o 
  -2   5   7       17.83       14.68      4.37 o 
  -1   5   7       89.92       90.98      9.57 o 
   0   5   7      664.39      666.49     17.75 o 
   1   5   7       58.36       77.23      7.02 o 
   2   5   7      799.47      768.01     22.59 o 
   3   5   7     2201.79     2210.66     26.39 o 
   4   5   7      493.57      498.67     17.33 o 
   5   5   7      656.82      630.79     22.92 o 
   6   5   7       61.20       69.84      6.09 o 
   7   5   7      108.90      122.63     11.04 o 
   8   5   7       67.54       74.71      8.15 o 
   9   5   7       94.52      100.40     10.34 o 
  10   5   7      305.09      279.67     23.51 o 
  11   5   7      469.68      503.73     30.24 o 
  12   5   7       58.63       68.68     12.66 o 
  13   5   7      136.57      115.42     16.71 o 
 -10   6   7       15.50       12.43      6.11 o 
  -9   6   7       41.98       42.37      8.64 o 
  -8   6   7       93.74       99.81     11.63 o 
  -7   6   7      118.93      137.52     10.38 o 
  -6   6   7       65.50       99.59     10.13 o 
  -5   6   7       51.33       40.57      6.16 o 
  -4   6   7       31.38       48.09      8.89 o 
  -3   6   7        1.12        9.23      4.85 o 
  -2   6   7      340.14      362.06     25.00 o 
  -1   6   7       11.31       17.17      3.71 o 
   0   6   7      958.36      966.57     26.38 o 
   1   6   7     3333.83     3510.22     53.72 o 
   2   6   7     1950.41     1918.36     27.87 o 
   3   6   7     1065.32     1076.79     24.99 o 
   4   6   7      265.58      266.57     16.06 o 
   5   6   7       92.13       85.35      7.35 o 
   6   6   7       10.92       13.47      4.59 o 
   7   6   7      525.44      626.39     31.07 o 
   8   6   7       87.46       82.99      7.24 o 
   9   6   7      572.25      592.25     20.36 o 
  10   6   7      848.21      878.30     48.74 o 
  11   6   7      183.52      206.47     16.45 o 
  12   6   7      130.33      116.87     16.00 o 
  13   6   7      199.11      170.70     19.58 o 
 -10   7   7       46.19       56.85      7.66 o 
  -9   7   7      135.22      127.87     14.79 o 
  -8   7   7      473.33      450.16     33.98 o 
  -7   7   7       57.27       57.82      7.07 o 
  -6   7   7       65.93       68.41      8.17 o 
  -5   7   7        4.88       16.94     10.59 o 
  -4   7   7      189.34      203.56     20.45 o 
  -3   7   7      561.86      596.42     28.53 o 
  -2   7   7      432.60      458.17     24.97 o 
  -1   7   7      921.71      886.61     20.71 o 
   0   7   7      728.98      751.24     21.84 o 
   1   7   7     1504.62     1567.93     23.74 o 
   2   7   7      100.90      120.06     10.28 o 
   3   7   7      136.99      167.05     12.27 o 
   4   7   7        0.58        4.84      3.30 o 
   5   7   7      235.41      232.92     14.05 o 
   6   7   7     1212.67     1224.85     31.29 o 
   7   7   7       18.72       28.30      4.97 o 
   8   7   7       15.64       20.23      5.30 o 
   9   7   7      122.49      110.97     10.48 o 
  10   7   7        5.31        7.90      4.03 o 
  11   7   7       16.16       16.55      5.43 o 
  12   7   7       23.93       34.88     10.24 o 
  13   7   7      226.49      170.67     14.73 o 
  -9   8   7        1.51       14.91      4.93 o 
  -8   8   7        0.29       16.32      6.46 o 
  -7   8   7       22.88       22.09      7.96 o 
  -6   8   7       44.61       37.88      8.94 o 
  -5   8   7       20.29       16.92      8.31 o 
  -4   8   7       68.35       90.41      9.42 o 
  -3   8   7     3226.64     3329.03     74.21 o 
  -2   8   7      495.41      453.94     29.06 o 
  -1   8   7      558.41      554.19     21.49 o 
   0   8   7       68.05       80.17      8.89 o 
   1   8   7      198.71      216.13     14.63 o 
   2   8   7      128.14      120.54      9.68 o 
   3   8   7      742.13      797.82     24.55 o 
   4   8   7      245.25      262.79     21.64 o 
   5   8   7      907.53      929.82     27.64 o 
   6   8   7      434.96      458.63     15.58 o 
   7   8   7       19.50       17.57      3.75 o 
   8   8   7       52.14       57.66      7.44 o 
   9   8   7       68.68       72.90      8.73 o 
  10   8   7        7.91        6.05      4.20 o 
  11   8   7      156.32      153.37     15.27 o 
  12   8   7      307.25      376.61     27.37 o 
  13   8   7      167.75      171.71     23.48 o 
  -8   9   7       22.56       24.04      7.73 o 
  -7   9   7       67.48       88.27     10.31 o 
  -6   9   7       73.89       57.74      8.36 o 
  -5   9   7       17.25       23.83      7.69 o 
  -4   9   7       82.45       83.79     11.72 o 
  -3   9   7      248.12      255.94     11.42 o 
  -2   9   7       93.61       84.36      8.39 o 
  -1   9   7        1.95        5.81      4.63 o 
   0   9   7     1018.52     1070.45     31.36 o 
   1   9   7      376.12      403.40     29.71 o 
   2   9   7      902.41      933.62     29.15 o 
   3   9   7      705.05      777.97     29.92 o 
   4   9   7       78.58       82.01      7.91 o 
   5   9   7        5.02       12.17      2.93 o 
   6   9   7        1.07        8.52      3.38 o 
   7   9   7        0.75       15.75      4.50 o 
   8   9   7      789.41      816.14     24.43 o 
   9   9   7      274.09      280.44     23.85 o 
  10   9   7      154.22      171.51     12.85 o 
  11   9   7        2.97        7.41      4.23 o 
  12   9   7       77.01       67.70     11.09 o 
  13   9   7        9.30        9.19      5.23 o 
  -7  10   7      105.31      136.52     22.90 o 
  -6  10   7       54.64       83.26     11.44 o 
  -5  10   7        4.97        8.73      6.34 o 
  -4  10   7       19.55       17.97      5.35 o 
  -3  10   7       39.02       55.53      7.12 o 
  -2  10   7      605.97      647.09     22.83 o 
  -1  10   7      751.16      817.38     27.46 o 
   0  10   7     1212.69     1278.76     33.00 o 
   1  10   7     1148.35     1205.43     42.25 o 
   2  10   7       72.26       73.24      5.74 o 
   3  10   7        3.40       11.29      4.19 o 
   4  10   7      110.15      115.56      8.43 o 
   5  10   7      539.26      583.63     16.72 o 
   6  10   7      639.98      655.91     21.97 o 
   7  10   7       84.78       82.90     10.03 o 
   8  10   7      912.20      921.52     27.44 o 
   9  10   7       58.51       65.50     12.36 o 
  10  10   7        6.15       12.94      3.17 o 
  11  10   7        0.71       13.06      4.50 o 
  12  10   7       69.06       54.18     13.48 o 
  -6  11   7       79.61       74.77     19.30 o 
  -5  11   7       21.18       26.27      6.11 o 
  -4  11   7      216.15      204.46     17.72 o 
  -3  11   7      223.97      248.46     21.21 o 
  -2  11   7      118.30      123.00     10.21 o 
  -1  11   7       65.28       68.71      6.96 o 
   0  11   7       34.84       28.85      5.07 o 
   1  11   7      150.09      161.20     10.85 o 
   2  11   7      495.80      509.98     19.30 o 
   3  11   7      131.40      139.33      8.43 o 
   4  11   7       44.16       51.91      6.52 o 
   5  11   7       29.53       38.51      5.21 o 
   6  11   7       97.73       99.74      8.34 o 
   7  11   7      150.36      132.13     11.81 o 
   8  11   7       95.92       94.64     11.35 o 
   9  11   7        0.25       10.69      4.51 o 
  10  11   7      391.80      340.10     32.52 o 
  11  11   7      298.86      308.37     37.77 o 
  12  11   7      127.15      118.94     18.51 o 
  -5  12   7      104.88      102.24     18.74 o 
  -4  12   7       90.40      103.70     14.59 o 
  -3  12   7       12.85       18.71      3.80 o 
  -2  12   7      120.34      120.57     14.38 o 
  -1  12   7       50.10       56.24      6.20 o 
   0  12   7      102.23       98.28     11.45 o 
   1  12   7      402.60      440.20     26.65 o 
   2  12   7      510.25      507.82     25.61 o 
   3  12   7      103.80      106.57      8.84 o 
   4  12   7      143.12      144.82      9.83 o 
   5  12   7        0.76        9.56      2.98 o 
   6  12   7       15.51       19.93      3.28 o 
   7  12   7       89.25       83.97      8.60 o 
   8  12   7       33.71       32.81      6.07 o 
   9  12   7      217.25      193.96     17.09 o 
  10  12   7      323.51      276.26     32.52 o 
  11  12   7       34.85       33.59      7.13 o 
  -4  13   7       20.97       37.85      9.18 o 
  -3  13   7      130.06      161.24     35.07 o 
  -2  13   7      130.98      113.20     15.06 o 
  -1  13   7      252.79      255.34     25.45 o 
   0  13   7       28.29       34.00      6.35 o 
   1  13   7        1.83       14.13      7.70 o 
   2  13   7       11.52       12.97      3.27 o 
   3  13   7      114.67      109.91     11.28 o 
   4  13   7       18.84       26.17      4.09 o 
   5  13   7      242.64      226.43     19.41 o 
   6  13   7      135.32      146.39     10.46 o 
   7  13   7       36.81       39.14      6.43 o 
   8  13   7       10.13       17.60      4.96 o 
   9  13   7       21.22       13.69      4.09 o 
  10  13   7        7.50       13.75      3.99 o 
  -2  14   7      104.80      118.62     13.49 o 
  -1  14   7       47.18       51.90      9.07 o 
   0  14   7       94.39       93.71     12.77 o 
   1  14   7       29.29       31.90      5.25 o 
   2  14   7      116.67      109.61     14.59 o 
   3  14   7      391.10      363.33     29.97 o 
   4  14   7      235.74      204.95     27.79 o 
   5  14   7      154.27      131.55     14.86 o 
   6  14   7      128.95       95.66     14.29 o 
   7  14   7       16.77       17.14      3.63 o 
   8  14   7        5.92        8.81      3.30 o 
   9  14   7        5.65       14.11      4.84 o 
   0  15   7      119.76      109.53     17.31 o 
   1  15   7       57.24       55.22     10.00 o 
   2  15   7       93.80       82.62     14.49 o 
   3  15   7        3.21        9.15      3.70 o 
   4  15   7        7.35       15.24      4.25 o 
   5  15   7       22.21       28.43      6.41 o 
   6  15   7       27.61       12.89      5.71 o 
   7  15   7       13.96       19.27      5.15 o 
   8  15   7      235.45      140.07     33.85 o 
  -6 -10   8        3.71       38.47     13.42 o 
  -5 -10   8       17.86       27.16     12.15 o 
  -3 -10   8      304.16      293.38     21.73 o 
  -2 -10   8       13.97       10.70      8.64 o 
  -1 -10   8      261.57      230.14     43.94 o 
   2 -10   8        9.41       19.08     12.13 o 
  -8  -9   8        4.46       -1.62      9.81 o 
  -7  -9   8       83.05       95.49     16.98 o 
  -6  -9   8      423.66      288.09     85.76 o 
  -5  -9   8      514.04      546.45     60.47 o 
  -4  -9   8        4.01       15.55      6.75 o 
  -3  -9   8       16.11       19.39     11.45 o 
  -2  -9   8       27.29       18.17     10.36 o 
  -1  -9   8       20.46       20.90      9.26 o 
   0  -9   8       98.19       68.83     18.86 o 
   2  -9   8      239.35      201.52     36.59 o 
   3  -9   8      221.29      204.52     25.30 o 
   4  -9   8      137.74      153.20     41.66 o 
  -9  -8   8      196.36      137.85     19.94 o 
  -8  -8   8      297.03      225.96     32.11 o 
  -7  -8   8      192.10      157.24     22.02 o 
  -6  -8   8       65.25       58.37      9.65 o 
  -5  -8   8       23.05       44.80     11.60 o 
  -4  -8   8      156.57      155.67     19.56 o 
  -3  -8   8      374.18      243.07     50.90 o 
  -2  -8   8        0.90        3.38      3.46 o 
  -1  -8   8      124.10      105.65     34.54 o 
   0  -8   8      319.20      289.91     30.04 o 
   1  -8   8      356.03      412.69     99.11 o 
   2  -8   8      107.28      118.13     20.70 o 
   3  -8   8       56.75       48.74     14.02 o 
   4  -8   8       23.46       24.90      6.62 o 
   5  -8   8       45.84       45.31     12.33 o 
 -10  -7   8      146.48      128.75     17.26 o 
  -9  -7   8      143.51      119.75     20.33 o 
  -8  -7   8        1.99        5.37      5.29 o 
  -7  -7   8        8.37        5.37      2.80 o 
  -6  -7   8        8.09       11.95      5.24 o 
  -5  -7   8       11.23        8.54      5.34 o 
  -4  -7   8       56.96       65.03      7.30 o 
  -3  -7   8      736.48      752.97     42.74 o 
  -2  -7   8        2.33       12.98      9.87 o 
  -1  -7   8        2.48        9.06      9.21 o 
   0  -7   8       49.78       41.12     11.86 o 
   1  -7   8      247.99      210.51     32.12 o 
   2  -7   8       23.78       44.46      8.85 o 
   3  -7   8       29.73       24.24      8.09 o 
   4  -7   8       23.13       19.10      7.05 o 
   5  -7   8       59.06       72.58     12.92 o 
   6  -7   8      217.46      160.64     37.16 o 
 -10  -6   8       83.36       78.65      8.66 o 
  -9  -6   8       33.09       28.19      6.08 o 
  -8  -6   8       10.69        5.21      3.92 o 
  -7  -6   8      130.23      138.73     15.85 o 
  -6  -6   8      199.90      196.75     23.11 o 
  -5  -6   8      219.44      220.09     13.52 o 
  -4  -6   8        2.34        6.52      3.33 o 
  -3  -6   8       20.23       30.25      7.27 o 
  -2  -6   8       80.31       84.13     11.15 o 
  -1  -6   8      405.59      398.38     30.92 o 
   0  -6   8       41.34       40.80     15.98 o 
   1  -6   8       48.55       29.52     13.48 o 
   2  -6   8      577.94      595.95     23.64 o 
   3  -6   8      120.61      121.51     17.06 o 
   4  -6   8      117.33      137.99     25.34 o 
   5  -6   8      103.33      102.57     18.16 o 
   6  -6   8        6.33       14.33      7.21 o 
   7  -6   8       29.10       21.77      9.71 o 
 -11  -5   8        0.48       18.49      5.03 o 
 -10  -5   8       72.67       65.70      8.13 o 
  -9  -5   8      273.35      295.09     21.47 o 
  -8  -5   8       90.44       94.11      8.58 o 
  -7  -5   8      149.07      157.66     16.62 o 
  -6  -5   8      150.63      178.46     15.44 o 
  -5  -5   8      531.66      515.57     21.85 o 
  -4  -5   8      138.47      116.88     13.75 o 
  -3  -5   8        5.33        5.91      4.15 o 
  -2  -5   8      398.37      416.41     31.88 o 
  -1  -5   8      722.63      751.45     21.97 o 
   0  -5   8     1447.57     1563.46     37.58 o 
   1  -5   8      525.05      574.57     10.79 o 
   2  -5   8       36.56       46.94     13.54 o 
   3  -5   8       36.79       30.05      6.27 o 
   4  -5   8       96.77      101.79     17.67 o 
   5  -5   8        6.10       32.50     13.72 o 
   6  -5   8       69.61       83.06     14.53 o 
   7  -5   8        8.47        6.08      5.84 o 
   8  -5   8      209.86      223.13     43.20 o 
 -11  -4   8      219.68      194.20     27.42 o 
 -10  -4   8      620.61      589.61     48.18 o 
  -9  -4   8      810.05      915.01     42.28 o 
  -8  -4   8      119.10      132.35     10.97 o 
  -7  -4   8       25.87       21.21      4.48 o 
  -6  -4   8       29.04       35.30      6.32 o 
  -5  -4   8      921.41      900.19     22.66 o 
  -4  -4   8       13.13       12.69      3.98 o 
  -3  -4   8       89.98      115.42     14.95 o 
  -2  -4   8       10.23       20.83      6.13 o 
  -1  -4   8      197.44      226.75     20.28 o 
   0  -4   8      856.94      895.92     25.01 o 
   1  -4   8      547.39      566.69     16.10 o 
   2  -4   8       63.31       55.26      7.09 o 
   3  -4   8       27.31       22.91      3.66 o 
   4  -4   8      165.37      192.97     28.82 o 
   5  -4   8      643.82      653.38     83.85 o 
   6  -4   8      873.18      883.78     74.48 o 
   7  -4   8      383.11      449.53     25.73 o 
   8  -4   8       30.08       32.94      9.85 o 
   9  -4   8       11.50        8.33      5.51 o 
 -11  -3   8        4.72       13.39      6.82 o 
 -10  -3   8      105.71      105.60     13.35 o 
  -9  -3   8        2.97       12.64      3.95 o 
  -8  -3   8       17.60       22.78      4.35 o 
  -7  -3   8       18.62       24.71      3.85 o 
  -6  -3   8      751.69      809.20     18.66 o 
  -5  -3   8        8.45       15.14      4.74 o 
  -4  -3   8       30.10       40.85      6.19 o 
  -3  -3   8      256.82      257.37     24.16 o 
  -2  -3   8      235.93      255.90     23.93 o 
  -1  -3   8        3.17        7.57      5.45 o 
   0  -3   8       19.20       25.58      5.59 o 
   1  -3   8      902.05      894.15     38.76 o 
   2  -3   8     2733.59     2728.89     52.15 o 
   3  -3   8       38.14       37.38      9.15 o 
   4  -3   8      123.23      139.17     13.46 o 
   5  -3   8      290.07      289.38     18.28 o 
   6  -3   8      285.47      327.04     46.96 o 
   7  -3   8       90.95       85.37     18.66 o 
   8  -3   8       26.47       22.55      9.27 o 
   9  -3   8        1.03        1.87      5.99 o 
  10  -3   8       45.09       40.35     17.05 o 
 -11  -2   8       11.29       11.93      5.38 o 
 -10  -2   8       15.87       20.60      5.98 o 
  -9  -2   8      230.75      249.90     19.33 o 
  -8  -2   8      298.27      311.22     18.43 o 
  -7  -2   8      192.37      205.82     11.84 o 
  -6  -2   8       85.18      111.42      8.47 o 
  -5  -2   8        3.78        7.25      3.47 o 
  -4  -2   8      168.65      210.73     16.02 o 
  -3  -2   8        3.19        6.10      2.53 o 
  -2  -2   8      113.09      124.36      8.75 o 
  -1  -2   8      221.41      224.35     21.69 o 
   0  -2   8      641.60      608.34     43.06 o 
   1  -2   8     1106.55     1032.65     30.08 o 
   2  -2   8     1848.90     1858.92     35.45 o 
   3  -2   8      399.34      349.32     20.36 o 
   4  -2   8       95.05       81.57     15.33 o 
   5  -2   8      100.41       81.50      9.37 o 
   6  -2   8      103.68      101.11     19.94 o 
   7  -2   8      542.27      570.66     17.34 o 
   8  -2   8      422.98      503.22     64.66 o 
   9  -2   8      284.95      319.59     24.52 o 
  10  -2   8      125.06      115.97     19.41 o 
  11  -2   8        6.84        7.44      4.66 o 
 -12  -1   8      258.96      210.13     31.75 o 
 -11  -1   8      408.77      361.65     33.01 o 
 -10  -1   8      236.30      241.55     19.52 o 
  -9  -1   8      291.78      298.88     20.30 o 
  -8  -1   8       29.48       24.07      5.80 o 
  -7  -1   8       48.28       63.97      6.56 o 
  -6  -1   8       45.83       51.23      6.50 o 
  -5  -1   8       89.99      113.74     11.41 o 
  -4  -1   8     1322.42     1366.47     30.94 o 
  -3  -1   8     1917.73     1971.02     36.49 o 
  -2  -1   8      180.17      172.31     12.17 o 
  -1  -1   8      740.00      728.60     22.97 o 
   0  -1   8      501.82      482.22     22.61 o 
   1  -1   8     1374.01     1416.31     22.55 o 
   2  -1   8      180.94      169.33     11.45 o 
   3  -1   8     2135.48     2194.05     54.39 o 
   4  -1   8        3.57       14.05      3.56 o 
   5  -1   8      179.43      194.87     18.91 o 
   6  -1   8      215.87      235.11     20.18 o 
   7  -1   8      247.01      240.31     25.51 o 
   8  -1   8      174.03      191.62     22.28 o 
   9  -1   8      120.74      126.25     13.94 o 
  10  -1   8      129.98      129.73     18.14 o 
  11  -1   8        5.72       14.32      7.89 o 
 -11   0   8        4.16       16.04      4.04 o 
 -10   0   8      267.14      256.03     17.10 o 
  -9   0   8      449.16      452.81     21.68 o 
  -8   0   8        0.90       11.23      4.21 o 
  -7   0   8       10.31       22.48      5.84 o 
  -6   0   8      125.19      153.24     10.86 o 
  -5   0   8      462.31      497.44     25.55 o 
  -4   0   8     1719.81     1816.53     36.16 o 
  -3   0   8      897.98      896.47     23.92 o 
  -2   0   8      236.33      265.93     18.39 o 
  -1   0   8      184.86      213.42     17.12 o 
   0   0   8      508.77      536.49     21.11 o 
   1   0   8        1.33        5.82      1.87 o 
   2   0   8     1035.87     1070.36     29.40 o 
   3   0   8     2748.01     2837.15     58.84 o 
   4   0   8     3397.08     3726.69     77.65 o 
   5   0   8     1297.21     1415.90     37.43 o 
   6   0   8       34.85       42.42      7.22 o 
   7   0   8       19.11       21.14      5.11 o 
   8   0   8      519.66      541.21     20.32 o 
   9   0   8        2.61        2.27      3.52 o 
  10   0   8        8.91       15.05      4.82 o 
  11   0   8      152.06      104.78     19.94 o 
 -11   1   8       17.24       20.06      5.31 o 
 -10   1   8      163.12      163.74     12.75 o 
  -9   1   8      392.56      393.91     21.09 o 
  -8   1   8      721.46      737.18     23.23 o 
  -7   1   8        8.04       13.57      3.75 o 
  -6   1   8      460.42      470.24     17.81 o 
  -5   1   8      520.95      555.52     32.78 o 
  -4   1   8      301.86      343.36     25.11 o 
  -3   1   8       40.83       52.01      5.28 o 
  -2   1   8      512.32      524.54     24.32 o 
  -1   1   8     1586.64     1540.11     23.31 o 
   0   1   8     1903.31     1979.68     23.87 o 
   1   1   8      511.73      471.95     17.87 o 
   2   1   8       88.92       84.14      5.73 o 
   3   1   8     1184.85     1277.26     29.54 o 
   4   1   8       68.63       90.71     10.35 o 
   5   1   8       37.85       28.94      9.76 o 
   6   1   8        0.93        6.14      4.01 o 
   7   1   8      120.17      115.58     11.14 o 
   8   1   8      361.06      337.56     21.64 o 
   9   1   8       74.46       88.81     11.90 o 
  10   1   8        2.92       13.52      4.09 o 
  11   1   8        4.72       13.12      4.29 o 
  12   1   8       16.93       22.09      5.65 o 
 -11   2   8      435.06      442.30     20.26 o 
 -10   2   8      108.26      106.54      9.28 o 
  -9   2   8      333.68      314.27     24.35 o 
  -8   2   8      218.74      228.32     11.65 o 
  -7   2   8      117.86      123.12      9.24 o 
  -6   2   8       24.09       20.97      4.71 o 
  -5   2   8       58.28       74.36      8.73 o 
  -4   2   8     1545.46     1590.85     30.93 o 
  -3   2   8     1735.56     1772.61     26.31 o 
  -2   2   8      790.49      746.74     22.63 o 
  -1   2   8      517.92      510.52     24.93 o 
   0   2   8     1135.12     1111.57     26.62 o 
   1   2   8      233.12      251.83     15.68 o 
   2   2   8        0.36        5.12      1.39 o 
   3   2   8      315.11      303.56     16.40 o 
   4   2   8      763.95      738.99     30.69 o 
   5   2   8      561.50      585.30     29.53 o 
   6   2   8     1439.52     1528.22     43.83 o 
   7   2   8      767.63      806.12     25.08 o 
   8   2   8      209.80      191.34     17.35 o 
   9   2   8      127.18      119.96     12.08 o 
  10   2   8       13.30       27.50      6.60 o 
  11   2   8      111.68       78.76     14.30 o 
  12   2   8      180.91      179.00     23.10 o 
 -11   3   8       47.84       50.93      8.59 o 
 -10   3   8        2.89       16.61      5.12 o 
  -9   3   8       38.06       34.79      5.33 o 
  -8   3   8       35.85       29.86      5.42 o 
  -7   3   8      333.92      311.62     22.31 o 
  -6   3   8     1782.02     1700.72     33.95 o 
  -5   3   8       11.77       25.81      5.47 o 
  -4   3   8       29.16       26.74      4.16 o 
  -3   3   8      783.03      808.30     19.76 o 
  -2   3   8      441.03      433.51     23.59 o 
  -1   3   8      138.90      159.84     15.21 o 
   0   3   8       28.78       26.71      4.43 o 
   1   3   8      355.55      319.02     13.25 o 
   2   3   8     2022.25     2115.61     21.70 o 
   3   3   8     1430.08     1458.22     15.61 o 
   4   3   8      836.54      821.40     27.14 o 
   5   3   8       18.50       19.72      5.66 o 
   6   3   8      286.74      309.25     32.48 o 
   7   3   8       27.11       25.89      7.16 o 
   8   3   8      274.58      281.80     27.64 o 
   9   3   8      101.04      102.70     12.49 o 
  10   3   8       21.66       33.79      7.75 o 
  11   3   8       28.75       21.96      5.50 o 
  12   3   8      202.29      183.92     38.56 o 
 -11   4   8        1.39        6.53      4.64 o 
 -10   4   8       55.40       53.36      9.83 o 
  -9   4   8      316.52      357.63     25.15 o 
  -8   4   8      527.53      535.97     21.38 o 
  -7   4   8      510.31      517.61     26.87 o 
  -6   4   8      147.33      160.25     12.20 o 
  -5   4   8      989.09     1017.97     29.30 o 
  -4   4   8       67.31       77.83      9.74 o 
  -3   4   8      124.70      136.60     11.06 o 
  -2   4   8      853.84      843.92     26.79 o 
  -1   4   8     3217.05     3212.93     43.50 o 
   0   4   8      165.34      141.37      9.96 o 
   1   4   8      172.25      236.04     15.42 o 
   2   4   8     1162.34     1163.67     25.53 o 
   3   4   8      256.48      246.75     21.96 o 
   4   4   8        2.97        4.86      1.76 o 
   5   4   8       68.35       62.39      7.56 o 
   6   4   8       75.05       54.45     10.37 o 
   7   4   8      177.80      196.81     18.64 o 
   8   4   8      421.04      417.81     22.00 o 
   9   4   8      308.18      339.75     31.40 o 
  10   4   8      118.42      121.25     15.48 o 
  11   4   8       28.71       24.73      6.69 o 
  12   4   8        1.20       14.47      6.49 o 
  13   4   8       85.85       76.34     12.73 o 
 -10   5   8      118.12      101.06     15.59 o 
  -9   5   8       46.49       44.94      7.44 o 
  -8   5   8      100.63      100.68     10.88 o 
  -7   5   8       33.85       37.18      6.64 o 
  -6   5   8       13.84       17.12      5.55 o 
  -5   5   8        1.98        9.18      2.82 o 
  -4   5   8      301.81      311.24     17.26 o 
  -3   5   8        3.96       14.05      4.67 o 
  -2   5   8      313.70      308.06     22.80 o 
  -1   5   8      160.90      164.30     15.39 o 
   0   5   8     1138.62     1170.74     20.90 o 
   1   5   8       12.12       10.33      3.58 o 
   2   5   8      191.40      202.16     14.86 o 
   3   5   8      935.00      957.85     23.30 o 
   4   5   8     2032.48     2053.82     39.61 o 
   5   5   8     2394.57     2399.06     40.66 o 
   6   5   8      456.50      456.71     48.93 o 
   7   5   8        2.56        3.28      5.39 o 
   8   5   8        1.96        9.99      4.99 o 
   9   5   8      171.09      194.44     19.42 o 
  10   5   8        5.57       13.34      4.91 o 
  11   5   8        0.39        1.95      5.20 o 
  12   5   8        1.67        4.39      4.45 o 
  13   5   8       68.38       49.62      9.16 o 
 -10   6   8        3.02        3.05      4.18 o 
  -9   6   8       51.26       56.53      7.73 o 
  -8   6   8        2.54       12.99      4.17 o 
  -7   6   8      205.48      211.08     19.55 o 
  -6   6   8      319.67      402.14     22.63 o 
  -5   6   8      297.45      361.71     25.76 o 
  -4   6   8      467.19      427.12     43.76 o 
  -3   6   8      165.78      160.79     19.23 o 
  -2   6   8      388.13      377.48     28.67 o 
  -1   6   8       17.37       21.66      4.05 o 
   0   6   8       96.09      109.40      9.38 o 
   1   6   8      365.96      354.06     18.81 o 
   2   6   8     1028.90     1013.63     30.51 o 
   3   6   8     1198.65     1187.54     23.31 o 
   4   6   8     1692.50     1706.30     27.98 o 
   5   6   8        2.34        9.66      3.14 o 
   6   6   8      411.61      373.37     55.12 o 
   7   6   8      123.53      110.64      9.79 o 
   8   6   8       28.75       44.19      5.89 o 
   9   6   8       36.63       31.06      6.39 o 
  10   6   8      356.48      356.99     34.82 o 
  11   6   8      207.43      221.64     19.22 o 
  12   6   8       44.23       41.58      6.69 o 
  13   6   8      186.12      138.90     19.47 o 
  -9   7   8       56.41       53.83      9.37 o 
  -8   7   8      176.75      167.75     15.72 o 
  -7   7   8       21.37       17.63      4.21 o 
  -6   7   8       45.61       72.60     10.56 o 
  -5   7   8       77.21       88.57     10.05 o 
  -4   7   8       14.59       31.90      7.97 o 
  -3   7   8      400.03      386.30     27.11 o 
  -2   7   8        0.99       11.90      6.91 o 
  -1   7   8      715.17      675.84     32.26 o 
   0   7   8      259.87      238.66     16.01 o 
   1   7   8      327.11      325.21     23.02 o 
   2   7   8      982.88     1016.58     18.71 o 
   3   7   8      657.71      688.37     22.32 o 
   4   7   8      185.30      202.85     15.44 o 
   5   7   8      596.93      635.59     25.83 o 
   6   7   8        8.85        6.20      3.53 o 
   7   7   8      388.50      408.69     24.99 o 
   8   7   8      226.18      231.03     15.89 o 
   9   7   8      385.64      419.31     37.85 o 
  10   7   8       20.09       22.81      8.77 o 
  11   7   8       87.52       95.21     12.40 o 
  12   7   8       84.43       74.77     14.25 o 
  13   7   8       38.39       34.48     13.93 o 
  -9   8   8        0.93       23.35      9.86 o 
  -8   8   8       31.06       24.81      8.25 o 
  -7   8   8        7.80       11.97      5.11 o 
  -6   8   8        0.89       12.93      6.97 o 
  -5   8   8       53.60       60.59      9.97 o 
  -4   8   8       32.18       51.00      8.92 o 
  -3   8   8      103.67      130.80     11.52 o 
  -2   8   8       55.36       56.78      6.27 o 
  -1   8   8      237.56      249.36     15.60 o 
   0   8   8      197.91      196.81     15.67 o 
   1   8   8       26.69       22.52      4.47 o 
   2   8   8      129.60      134.89     12.48 o 
   3   8   8       32.73       27.76      5.10 o 
   4   8   8      971.55     1038.51     25.54 o 
   5   8   8      417.45      419.08     16.38 o 
   6   8   8       22.13       27.03      6.04 o 
   7   8   8      226.95      226.35     16.48 o 
   8   8   8       23.32       18.63      5.07 o 
   9   8   8      164.11      158.30     17.00 o 
  10   8   8      216.75      205.62     15.30 o 
  11   8   8        3.04        7.71      4.71 o 
  12   8   8       99.66      118.81     12.48 o 
  -8   9   8        0.73        9.16      6.87 o 
  -7   9   8       91.50       82.07     16.67 o 
  -6   9   8      335.25      290.94     31.82 o 
  -5   9   8       24.67       33.17     11.35 o 
  -4   9   8       16.73       16.86      6.12 o 
  -3   9   8       72.55       85.18      8.66 o 
  -2   9   8       12.16       24.51      5.37 o 
  -1   9   8      174.98      172.04     16.98 o 
   0   9   8      692.18      715.20     19.88 o 
   1   9   8      234.46      219.56     14.71 o 
   2   9   8      220.75      246.17     14.55 o 
   3   9   8     1185.21     1196.65     23.81 o 
   4   9   8     1115.57     1187.33     25.00 o 
   5   9   8      739.65      800.80     26.46 o 
   6   9   8        0.47        6.84      2.94 o 
   7   9   8       27.36       30.04      5.16 o 
   8   9   8      408.84      381.48     28.19 o 
   9   9   8       21.23       21.14      6.69 o 
  10   9   8       59.72       56.66      7.24 o 
  11   9   8      158.87      140.83     20.19 o 
  12   9   8       92.66      106.20     12.18 o 
  -7  10   8        2.54       23.02      6.32 o 
  -6  10   8       80.53       89.12     12.19 o 
  -5  10   8       84.58       73.51     10.72 o 
  -4  10   8        0.04       16.89      6.63 o 
  -3  10   8        0.82        5.91      4.50 o 
  -2  10   8       28.67       27.65      6.09 o 
  -1  10   8      565.05      621.12     29.09 o 
   0  10   8      876.54      903.56     21.92 o 
   1  10   8     1436.92     1549.92     42.23 o 
   2  10   8      448.10      476.45     25.15 o 
   3  10   8       10.63       18.12      4.40 o 
   4  10   8        1.95       13.61      3.55 o 
   5  10   8        0.44       10.30      4.81 o 
   6  10   8        1.38       12.32      3.27 o 
   7  10   8       15.13       14.45      3.97 o 
   8  10   8      502.18      493.50     28.84 o 
   9  10   8      290.02      298.29     16.72 o 
  10  10   8        2.55        7.13      4.25 o 
  11  10   8       32.41       38.44      9.09 o 
  12  10   8        0.01       10.06      6.15 o 
  -6  11   8       31.13       31.76      6.78 o 
  -5  11   8       34.94       30.21      5.00 o 
  -4  11   8      113.11      100.88     12.88 o 
  -3  11   8       11.09       27.68      6.66 o 
  -2  11   8       27.23       38.42      6.07 o 
  -1  11   8      223.77      249.33     23.64 o 
   0  11   8      759.20      847.37     53.16 o 
   1  11   8      233.88      235.24     16.53 o 
   2  11   8       75.64       73.13      6.78 o 
   3  11   8        3.62       22.31      4.16 o 
   4  11   8      413.80      401.63     23.00 o 
   5  11   8      452.57      462.26     25.22 o 
   6  11   8      240.25      270.09     13.63 o 
   7  11   8      130.77      142.14     11.75 o 
   8  11   8       43.34       50.77      7.18 o 
   9  11   8       89.47       91.61     13.05 o 
  10  11   8       50.39       36.12      6.80 o 
  11  11   8       20.60       20.88      6.19 o 
  -5  12   8      108.92       91.59     22.97 o 
  -4  12   8        0.87        9.58      4.71 o 
  -3  12   8       52.55       57.08      7.75 o 
  -2  12   8       58.77       42.81      6.78 o 
  -1  12   8        0.05       15.99      5.66 o 
   0  12   8        8.40        6.94      3.80 o 
   1  12   8      123.31      135.89     12.55 o 
   2  12   8      154.73      150.61     11.42 o 
   3  12   8      474.44      506.71     40.42 o 
   4  12   8      130.31      131.43      9.92 o 
   5  12   8       65.05       62.92      6.04 o 
   6  12   8        0.74        1.16      3.24 o 
   7  12   8       30.51       31.45      5.50 o 
   8  12   8        0.38       14.89      4.73 o 
   9  12   8       17.06       16.14      5.84 o 
  10  12   8      182.21      147.75     21.52 o 
  11  12   8      250.56      184.00     25.87 o 
  -4  13   8        9.91       16.02     11.03 o 
  -3  13   8       15.35       19.88     10.57 o 
  -2  13   8      118.73      111.79     11.72 o 
  -1  13   8      134.77      119.35     14.59 o 
   0  13   8      123.23      109.65     11.68 o 
   1  13   8      255.30      253.90     23.21 o 
   2  13   8      104.52       98.31      9.73 o 
   3  13   8      166.37      143.72     15.08 o 
   4  13   8       10.23       10.56      2.64 o 
   5  13   8       99.14       90.32      8.58 o 
   6  13   8       40.14       37.48      5.05 o 
   7  13   8       45.86       43.81      6.60 o 
   8  13   8       39.67       37.85      8.00 o 
   9  13   8      114.58      118.22     17.09 o 
  10  13   8       68.56       67.78     14.87 o 
  -2  14   8       58.32       77.65     12.96 o 
  -1  14   8      273.23      244.44     30.10 o 
   0  14   8       76.79       58.26     11.39 o 
   1  14   8        0.08        5.24      3.23 o 
   2  14   8       27.07       27.90      4.95 o 
   3  14   8      274.56      273.45     25.08 o 
   4  14   8      377.95      310.21     29.22 o 
   5  14   8       16.52       16.26      4.88 o 
   6  14   8      187.85      197.45     17.86 o 
   7  14   8      126.97       95.14     13.36 o 
   8  14   8       28.03       13.87      4.52 o 
   9  14   8       35.47       20.92      7.72 o 
   0  15   8       15.09       12.18      3.95 o 
   1  15   8      130.16      128.71     13.76 o 
   2  15   8       50.62       34.03      6.37 o 
   3  15   8       91.15       83.11     10.84 o 
   4  15   8      145.54      130.55     21.79 o 
   5  15   8       12.80       14.46      3.95 o 
   6  15   8       31.90       43.94      7.18 o 
   7  15   8       11.29       11.96      4.39 o 
  -3 -10   9      142.69       66.32     27.03 o 
  -6  -9   9        2.85        1.78      6.39 o 
  -5  -9   9       29.68       33.81     15.54 o 
  -4  -9   9      303.60      308.00     22.41 o 
  -3  -9   9       32.57       41.47     10.65 o 
  -2  -9   9      190.19      110.84     48.46 o 
   1  -9   9        2.53       25.43     11.13 o 
   2  -9   9       47.25       38.15     15.16 o 
  -8  -8   9      112.65       75.81     12.61 o 
  -7  -8   9      140.72      104.43     30.74 o 
  -6  -8   9      291.51      188.36     53.01 o 
  -5  -8   9      224.25      162.16     44.81 o 
  -4  -8   9      179.49      140.51     37.46 o 
  -3  -8   9        6.90       19.23      7.69 o 
  -2  -8   9        0.08        3.09      4.56 o 
  -1  -8   9      109.71       68.14     19.49 o 
   1  -8   9      159.27      144.46     28.03 o 
   2  -8   9      360.28      412.08     32.40 o 
   3  -8   9      314.66      350.07     79.89 o 
   4  -8   9       99.69       66.45     16.74 o 
  -9  -7   9       41.06       56.36      7.88 o 
  -8  -7   9      217.42      156.74     22.51 o 
  -7  -7   9      127.63      107.96     15.34 o 
  -6  -7   9      108.29       81.65     12.49 o 
  -5  -7   9       45.75       41.00      5.32 o 
  -4  -7   9       13.48       10.07      9.54 o 
  -3  -7   9      219.65      187.19     31.78 o 
  -2  -7   9       17.90       14.73     12.07 o 
  -1  -7   9       13.06       16.03      8.49 o 
   0  -7   9      219.54      161.79     45.89 o 
   1  -7   9      137.30      159.20     35.59 o 
   2  -7   9      198.29      190.34     34.36 o 
   3  -7   9       64.48       64.48     15.00 o 
   4  -7   9        2.58       12.77      4.84 o 
   5  -7   9       38.30       38.92      9.60 o 
 -10  -6   9       87.59       74.21      9.05 o 
  -9  -6   9       32.92       43.50      6.94 o 
  -8  -6   9        1.91       12.02      3.86 o 
  -7  -6   9      137.13      106.36     15.34 o 
  -6  -6   9      182.68      149.32     19.89 o 
  -5  -6   9      603.41      557.96     37.85 o 
  -4  -6   9      590.65      596.84     27.96 o 
  -3  -6   9      442.22      428.23     33.37 o 
  -2  -6   9       35.69       40.89      9.68 o 
  -1  -6   9        4.57       14.74      8.52 o 
   0  -6   9        9.91       25.51     10.18 o 
   1  -6   9        4.81        0.94     10.07 o 
   2  -6   9      123.16      135.33     17.39 o 
   3  -6   9      194.44      209.70     41.93 o 
   4  -6   9       77.64       78.38     22.26 o 
   5  -6   9      205.38      217.04     17.40 o 
   6  -6   9       67.63       57.32     14.65 o 
   7  -6   9      126.74      106.25     15.50 o 
 -10  -5   9        5.35       12.64      4.10 o 
  -9  -5   9        0.74       10.34      3.86 o 
  -8  -5   9      123.20      116.56     11.78 o 
  -7  -5   9      487.52      505.09     27.58 o 
  -6  -5   9       55.66       58.13      7.64 o 
  -5  -5   9      747.73      743.83     36.25 o 
  -4  -5   9      186.93      177.98     20.66 o 
  -3  -5   9       68.80       63.05      7.90 o 
  -2  -5   9       86.40       85.93     23.84 o 
  -1  -5   9        0.51        1.72      2.94 o 
   0  -5   9       23.41        6.21      2.82 o 
   1  -5   9       22.74       37.69     16.85 o 
   2  -5   9      101.36      122.52     22.52 o 
   3  -5   9     1008.67     1052.14     77.88 o 
   4  -5   9      215.79      256.76     41.18 o 
   5  -5   9        1.39        9.08      4.62 o 
   6  -5   9       12.09       14.93      7.29 o 
   7  -5   9       10.21       14.24      7.79 o 
   8  -5   9      119.48       97.20     24.86 o 
 -10  -4   9      348.96      302.74     33.42 o 
  -9  -4   9      392.41      337.23     33.85 o 
  -8  -4   9      740.93      724.28     31.07 o 
  -7  -4   9      563.42      633.15     33.39 o 
  -6  -4   9       11.83       19.60      3.97 o 
  -5  -4   9        0.22        9.66      4.92 o 
  -4  -4   9       97.47      112.78     10.57 o 
  -3  -4   9      285.11      284.05     22.87 o 
  -2  -4   9       85.10       97.00     12.35 o 
  -1  -4   9      122.02      127.18     14.55 o 
   0  -4   9      625.98      693.94     30.57 o 
   1  -4   9      139.98      160.09     12.16 o 
   2  -4   9       11.67       10.57      2.58 o 
   3  -4   9       46.70       60.66     14.85 o 
   4  -4   9       36.24       40.97     13.16 o 
   5  -4   9       63.95       59.40     13.18 o 
   6  -4   9      110.68       94.70     22.21 o 
   7  -4   9      202.11      171.79     21.64 o 
   8  -4   9       86.07       69.15     13.91 o 
 -11  -3   9       63.04       71.93     11.12 o 
 -10  -3   9      128.97      126.91     12.98 o 
  -9  -3   9      168.38      165.18     18.06 o 
  -8  -3   9       24.73       31.86      5.79 o 
  -7  -3   9       11.54       11.79      4.21 o 
  -6  -3   9       31.15       35.89      4.48 o 
  -5  -3   9       17.74       17.44      3.94 o 
  -4  -3   9       42.02       36.54      5.39 o 
  -3  -3   9      371.15      345.42     23.79 o 
  -2  -3   9      902.67      998.45     51.35 o 
  -1  -3   9      204.88      175.29     25.22 o 
   0  -3   9       15.87       20.24      4.93 o 
   1  -3   9        3.69        7.34      2.62 o 
   2  -3   9      102.26      105.15      9.49 o 
   3  -3   9        2.15        8.57      4.07 o 
   4  -3   9      352.29      362.82     28.65 o 
   5  -3   9      319.39      311.94     42.70 o 
   6  -3   9      446.69      458.00     60.08 o 
   7  -3   9       32.55       38.18     11.43 o 
   8  -3   9       18.66       10.57      8.61 o 
   9  -3   9        9.53       12.40      5.55 o 
 -11  -2   9       66.07       68.88     10.26 o 
 -10  -2   9        0.34       14.37      4.65 o 
  -9  -2   9      102.87      113.38     10.94 o 
  -8  -2   9      235.42      212.53     21.25 o 
  -7  -2   9     1244.29     1307.30     29.26 o 
  -6  -2   9      721.10      753.04     21.38 o 
  -5  -2   9       96.72      134.70      9.82 o 
  -4  -2   9       29.68       20.31      4.21 o 
  -3  -2   9       37.66       29.08      4.56 o 
  -2  -2   9       91.73      101.94     13.81 o 
  -1  -2   9       90.81      113.63     14.25 o 
   0  -2   9      141.08      140.90     12.50 o 
   1  -2   9      933.72      930.54     22.33 o 
   2  -2   9     4656.66     4933.29     56.02 o 
   3  -2   9     1879.25     1923.52     40.58 o 
   4  -2   9        1.45        7.39      3.77 o 
   5  -2   9        2.74        7.75      2.39 o 
   6  -2   9       97.49       87.32     12.73 o 
   7  -2   9       12.92       16.35     10.28 o 
   8  -2   9       68.58       77.33     18.46 o 
   9  -2   9      425.88      423.15     37.48 o 
  10  -2   9       88.69       72.75     14.87 o 
 -11  -1   9       24.51       23.27      5.71 o 
 -10  -1   9       48.22       46.18     11.81 o 
  -9  -1   9       71.27       66.79      7.46 o 
  -8  -1   9      614.76      607.22     31.55 o 
  -7  -1   9      431.10      478.52     15.41 o 
  -6  -1   9      165.04      177.21     12.84 o 
  -5  -1   9        0.44        4.81      3.31 o 
  -4  -1   9        2.58        9.18      4.59 o 
  -3  -1   9        4.83       12.67      5.14 o 
  -2  -1   9      127.29      131.23     13.02 o 
  -1  -1   9      164.21      201.41     17.25 o 
   0  -1   9      150.38      158.91     11.88 o 
   1  -1   9       28.90       22.43      6.15 o 
   2  -1   9      458.25      436.24     21.18 o 
   3  -1   9        0.18        0.94      1.75 o 
   4  -1   9        9.18       17.35      4.99 o 
   5  -1   9      214.37      200.14     19.06 o 
   6  -1   9      105.63      110.72     12.92 o 
   7  -1   9      507.40      518.29     26.77 o 
   8  -1   9      301.12      304.01     48.69 o 
   9  -1   9      538.02      479.83     89.46 o 
  10  -1   9      183.89      165.24     27.57 o 
 -11   0   9       31.86       31.67      6.41 o 
 -10   0   9      284.58      254.18     22.11 o 
  -9   0   9      104.98      110.46     10.93 o 
  -8   0   9      152.37      142.84     12.48 o 
  -7   0   9        0.46       13.54      3.41 o 
  -6   0   9      266.08      292.13     18.66 o 
  -5   0   9      232.21      245.82     12.39 o 
  -4   0   9      110.41      131.88     13.06 o 
  -3   0   9      700.96      780.09     36.94 o 
  -2   0   9     1076.94     1167.22     29.23 o 
  -1   0   9       18.65       22.42      5.26 o 
   0   0   9       10.11       14.19      3.19 o 
   1   0   9        4.50        6.52      1.71 o 
   2   0   9      234.83      266.52     20.91 o 
   3   0   9      469.50      455.46     24.16 o 
   4   0   9     3190.95     3334.72     71.76 o 
   5   0   9     1980.28     2139.56     52.68 o 
   6   0   9       45.78       62.34      7.92 o 
   7   0   9      127.56      132.89     23.64 o 
   8   0   9       29.39       26.23      8.92 o 
   9   0   9       43.89       58.69      8.66 o 
  10   0   9       23.77       12.46      5.99 o 
  11   0   9       17.93       26.40     11.71 o 
 -11   1   9       93.54       87.75      9.45 o 
 -10   1   9        1.96       12.62      5.24 o 
  -9   1   9      224.50      214.22     16.28 o 
  -8   1   9       51.20       59.87      6.68 o 
  -7   1   9       35.22       63.32      6.94 o 
  -6   1   9        4.79       15.74      3.39 o 
  -5   1   9      415.22      475.43     26.70 o 
  -4   1   9      185.18      219.83     14.56 o 
  -3   1   9       44.22       45.29      6.93 o 
  -2   1   9       17.36       22.33      4.07 o 
  -1   1   9      346.26      397.29     21.27 o 
   0   1   9        2.12        9.71      2.59 o 
   1   1   9       68.86       69.84      5.24 o 
   2   1   9     1300.91     1271.39     23.67 o 
   3   1   9     2267.19     2327.61     49.85 o 
   4   1   9      164.05      192.30     20.45 o 
   5   1   9       24.38       37.11     12.86 o 
   6   1   9       66.06       70.99      9.92 o 
   7   1   9      163.05      155.33     14.62 o 
   8   1   9       44.18       46.16      9.56 o 
   9   1   9      324.15      281.15     32.19 o 
  10   1   9      211.70      205.69     17.94 o 
  11   1   9      160.49      122.14     19.97 o 
 -11   2   9       28.98       22.59      4.58 o 
 -10   2   9      166.43      170.93     14.25 o 
  -9   2   9      129.09      118.66     13.34 o 
  -8   2   9      754.78      828.72     30.09 o 
  -7   2   9      596.96      617.32     23.72 o 
  -6   2   9      410.13      446.08     29.04 o 
  -5   2   9      112.86      144.65     11.45 o 
  -4   2   9        3.98       11.84      4.58 o 
  -3   2   9       59.93       76.23      8.36 o 
  -2   2   9     1353.46     1397.89     27.02 o 
  -1   2   9     3009.77     3108.16     60.35 o 
   0   2   9     2568.83     2564.97     40.08 o 
   1   2   9      831.36      843.18     22.14 o 
   2   2   9       17.90       15.94      2.56 o 
   3   2   9      113.94      142.34     15.98 o 
   4   2   9       94.71       97.65     12.56 o 
   5   2   9      131.95      133.79     19.15 o 
   6   2   9     1498.93     1638.75     55.25 o 
   7   2   9     1244.36     1357.45     32.09 o 
   8   2   9      468.94      460.01     39.37 o 
   9   2   9       70.58       67.30      9.53 o 
  10   2   9      277.46      222.09     25.53 o 
  11   2   9        4.12       11.72      5.51 o 
  12   2   9       37.27       18.03      5.37 o 
 -10   3   9      195.67      164.48     15.93 o 
  -9   3   9        5.05       13.96      5.38 o 
  -8   3   9        5.21       14.37      4.91 o 
  -7   3   9        3.47       14.88      5.08 o 
  -6   3   9      268.96      287.52     22.54 o 
  -5   3   9       47.81       57.25      5.61 o 
  -4   3   9     1211.88     1155.41     25.70 o 
  -3   3   9     1212.00     1270.20     29.53 o 
  -2   3   9     1209.51     1201.57     28.55 o 
  -1   3   9      608.00      617.99     31.53 o 
   0   3   9        4.64       11.98      4.01 o 
   1   3   9       64.44       74.79      7.36 o 
   2   3   9       83.57       87.08      8.24 o 
   3   3   9      383.77      358.01     26.63 o 
   4   3   9      993.00      982.27     25.13 o 
   5   3   9      987.80     1034.85     43.32 o 
   6   3   9      634.61      759.09     51.94 o 
   7   3   9      662.88      710.97     37.30 o 
   8   3   9       66.21       76.19      8.91 o 
   9   3   9      147.59      140.27     16.32 o 
  10   3   9       54.04       50.45      7.14 o 
  11   3   9      561.15      615.59     42.74 o 
  12   3   9      146.73      156.23     21.03 o 
 -10   4   9        2.72       11.42      5.76 o 
  -9   4   9      185.86      202.76     21.91 o 
  -8   4   9      109.85      128.48     12.68 o 
  -7   4   9      428.58      411.14     19.99 o 
  -6   4   9     1656.51     1737.68     33.57 o 
  -5   4   9      961.54      885.73     21.99 o 
  -4   4   9      210.32      207.53     14.95 o 
  -3   4   9      287.52      324.42     25.86 o 
  -2   4   9       44.89       47.53      8.44 o 
  -1   4   9      724.49      742.30     31.30 o 
   0   4   9      347.60      369.45     24.73 o 
   1   4   9      402.52      406.86     19.54 o 
   2   4   9     1908.45     1909.95     31.85 o 
   3   4   9      981.82      954.65     17.84 o 
   4   4   9       33.31       32.05      4.26 o 
   5   4   9      273.67       38.11    171.75 o 
   6   4   9       98.66      103.12     14.05 o 
   7   4   9       76.89       83.42     11.32 o 
   8   4   9      269.45      288.66     19.71 o 
   9   4   9      336.86      368.08     18.86 o 
  10   4   9       11.55       21.15      6.65 o 
  11   4   9       11.50       14.53      5.00 o 
  12   4   9       18.81       10.66      4.06 o 
 -10   5   9      347.66      342.84     39.24 o 
  -9   5   9      237.07      242.44     27.00 o 
  -8   5   9      144.75      136.50     17.51 o 
  -7   5   9      159.20      176.75     12.91 o 
  -6   5   9      179.81      164.32     14.22 o 
  -5   5   9       72.54       74.35      9.15 o 
  -4   5   9      665.17      645.27     29.23 o 
  -3   5   9      139.36      136.48     14.86 o 
  -2   5   9       79.58       93.44     11.36 o 
  -1   5   9     1328.32     1364.58     30.23 o 
   0   5   9      842.78      811.02     20.22 o 
   1   5   9      389.91      383.47     22.09 o 
   2   5   9       94.23       97.71      7.10 o 
   3   5   9        5.13        6.20      3.15 o 
   4   5   9      363.03      324.44     27.28 o 
   5   5   9        1.29        8.69      2.64 o 
   6   5   9     1200.12     1245.12     32.39 o 
   7   5   9      194.28      209.77     21.69 o 
   8   5   9      410.78      451.22     27.33 o 
   9   5   9      297.45      326.37     30.10 o 
  10   5   9       24.66       33.06      7.69 o 
  11   5   9       27.75       29.45     10.49 o 
  12   5   9       11.00       16.51      6.04 o 
  -9   6   9       51.47       60.32     10.88 o 
  -8   6   9        2.42       11.76      5.16 o 
  -7   6   9        9.02        8.77      4.17 o 
  -6   6   9      140.87      161.74     13.69 o 
  -5   6   9      151.99      154.47     16.40 o 
  -4   6   9      486.43      391.90     26.54 o 
  -3   6   9     1432.61     1442.39     45.94 o 
  -2   6   9      311.90      321.10     17.33 o 
  -1   6   9       57.39       70.87      8.45 o 
   0   6   9      110.36      101.91     11.28 o 
   1   6   9      548.59      606.83     25.49 o 
   2   6   9       86.33       82.52      6.88 o 
   3   6   9      301.57      303.68     20.00 o 
   4   6   9     2051.72     2052.81     72.88 o 
   5   6   9      698.03      733.71     23.38 o 
   7   6   9        1.47        9.54      7.37 o 
   8   6   9        0.45        5.63      4.14 o 
   9   6   9       55.03       47.56      8.23 o 
  10   6   9      375.11      396.57     35.60 o 
  11   6   9      334.97      303.71     27.94 o 
  12   6   9        7.83        7.65      8.30 o 
  -9   7   9        3.60       12.63      5.44 o 
  -8   7   9      114.40      129.12     12.89 o 
  -7   7   9       65.30       80.36     10.64 o 
  -6   7   9      560.28      583.94     25.90 o 
  -5   7   9      906.14      957.59     41.70 o 
  -4   7   9       78.29       76.28     10.71 o 
  -3   7   9       50.31       55.35      7.43 o 
  -2   7   9      171.52      139.90     10.99 o 
  -1   7   9       30.83       29.08      5.43 o 
   0   7   9       45.50       49.89      7.37 o 
   1   7   9      734.25      799.20     29.76 o 
   2   7   9     1160.37     1120.68     30.86 o 
   3   7   9      410.95      440.87     26.92 o 
   4   7   9      179.88      191.91     12.53 o 
   5   7   9       88.74      113.94     10.72 o 
   6   7   9        2.13       11.25      2.94 o 
   7   7   9      149.26      161.82     17.51 o 
   8   7   9       43.01       54.53      6.10 o 
   9   7   9       49.37       52.17      9.43 o 
  10   7   9      144.65      174.52     15.71 o 
  11   7   9       40.37       40.69      7.48 o 
  12   7   9      115.29      119.40     13.81 o 
  -8   8   9        9.40       23.73      8.95 o 
  -7   8   9       41.54      112.70     42.54 o 
  -6   8   9       10.27        7.37      7.09 o 
  -5   8   9        5.07        8.28      6.82 o 
  -4   8   9       66.79       92.21     11.01 o 
  -3   8   9        1.73        6.90      6.35 o 
  -2   8   9      277.96      267.99     19.72 o 
  -1   8   9      229.33      212.81     19.09 o 
   0   8   9      210.71      217.98     14.09 o 
   1   8   9       94.70      102.42     10.70 o 
   2   8   9       17.89       30.90      5.12 o 
   3   8   9       64.26       78.48      7.98 o 
   4   8   9        2.81        8.78      3.09 o 
   5   8   9      497.44      496.92     20.30 o 
   6   8   9     2004.02     2098.15     44.51 o 
   7   8   9      830.00      898.73     28.64 o 
   8   8   9      303.43      325.80     23.57 o 
   9   8   9       47.29       56.41      8.67 o 
  10   8   9        9.07       11.62      5.12 o 
  11   8   9        2.75       15.63      6.96 o 
  12   8   9      139.36      119.48     15.46 o 
  -7   9   9       11.82       24.46      7.08 o 
  -6   9   9       83.27       87.33     11.27 o 
  -5   9   9      166.34      164.11     19.39 o 
  -4   9   9      257.99      259.73     21.57 o 
  -3   9   9      408.44      444.18     19.59 o 
  -2   9   9       11.82       20.93      6.82 o 
  -1   9   9       78.85       86.88      7.71 o 
   0   9   9       87.17       97.48      8.47 o 
   1   9   9       12.39       10.01      3.89 o 
   2   9   9        9.84       15.13      3.04 o 
   3   9   9     1015.69     1064.14     31.22 o 
   4   9   9      583.16      638.09     25.92 o 
   5   9   9      111.97      115.65      8.51 o 
   6   9   9      528.53      502.05     22.47 o 
   7   9   9        2.87       14.66      3.35 o 
   8   9   9        1.03       14.99      5.47 o 
   9   9   9       21.30       22.98      6.54 o 
  10   9   9       22.90       18.02      5.82 o 
  11   9   9       34.44       41.55      8.44 o 
  12   9   9        1.67       18.40      7.61 o 
  -7  10   9       17.25       18.37      5.35 o 
  -6  10   9      156.23      139.01     21.45 o 
  -5  10   9       22.60       17.54      6.81 o 
  -4  10   9        6.24       16.17      5.10 o 
  -3  10   9        0.35       18.94      6.00 o 
  -2  10   9        0.04       12.17      4.28 o 
  -1  10   9      106.89      114.50     10.51 o 
   0  10   9      213.66      218.59     13.43 o 
   1  10   9      494.85      525.32     24.78 o 
   2  10   9      931.05      985.75     25.11 o 
   3  10   9       19.00       18.84      4.59 o 
   4  10   9      498.62      494.13     17.24 o 
   5  10   9       57.66       66.80      5.85 o 
   6  10   9       10.16       17.11      3.99 o 
   7  10   9       15.44       16.40      4.15 o 
   8  10   9      433.10      462.58     28.16 o 
   9  10   9      138.53      127.19     14.42 o 
  10  10   9        7.18       15.42      6.78 o 
  11  10   9      125.28      132.98     17.28 o 
  -6  11   9       14.05       10.99      4.58 o 
  -5  11   9        7.04       10.39      3.52 o 
  -4  11   9       55.66       45.11      6.76 o 
  -3  11   9        5.77       20.26      6.22 o 
  -2  11   9        2.34       12.46      4.64 o 
  -1  11   9      303.86      282.83     27.08 o 
   0  11   9      286.09      314.54     26.82 o 
   1  11   9        0.96       13.19      3.78 o 
   2  11   9        5.51       12.33      4.00 o 
   3  11   9       14.29       18.79      3.80 o 
   4  11   9      145.66      139.36     10.68 o 
   5  11   9       36.85       31.48      4.51 o 
   6  11   9      627.98      683.45     22.75 o 
   7  11   9      158.52      159.85     14.34 o 
   8  11   9       23.48       37.13      6.18 o 
   9  11   9       15.74       14.03      5.06 o 
  10  11   9       22.76       21.99      7.31 o 
  11  11   9       15.56       23.73      5.91 o 
  -5  12   9        6.68        9.62      9.50 o 
  -4  12   9       67.54       65.28      8.00 o 
  -3  12   9      137.28      154.35     13.71 o 
  -2  12   9        6.65       10.19      4.41 o 
  -1  12   9        3.11       12.31      4.42 o 
   0  12   9       72.89       69.45      8.47 o 
   1  12   9       12.05       12.57      4.16 o 
   2  12   9      124.82      137.12      9.08 o 
   3  12   9      819.85      849.20     47.66 o 
   4  12   9      424.68      430.74     23.32 o 
   5  12   9      321.21      303.42     23.26 o 
   6  12   9      217.68      190.75     15.28 o 
   7  12   9       18.05       20.76      4.39 o 
   8  12   9       38.56       24.82      7.73 o 
   9  12   9       32.36       21.38      5.53 o 
  10  12   9       92.87       76.88     13.62 o 
  -3  13   9        7.24        7.38      5.56 o 
  -2  13   9       59.79       53.00      9.15 o 
  -1  13   9       56.52       48.59      8.74 o 
   0  13   9        6.11       18.72      5.72 o 
   1  13   9       58.14       60.18      7.44 o 
   2  13   9      336.50      304.78     27.97 o 
   3  13   9      449.31      362.90     28.25 o 
   4  13   9       50.90       54.66      5.28 o 
   5  13   9        7.55       13.91      3.38 o 
   6  13   9        0.34       10.93      2.68 o 
   7  13   9        1.04       12.45      3.28 o 
   8  13   9      146.81      128.15     17.23 o 
   9  13   9        4.19       16.14      3.81 o 
  10  13   9        4.18       18.70      9.43 o 
  -1  14   9       51.45       32.13      8.36 o 
   0  14   9      122.76      123.16     11.11 o 
   1  14   9        1.03        8.97      3.73 o 
   2  14   9       98.16       72.89      8.92 o 
   3  14   9       77.68       63.06      7.43 o 
   4  14   9       27.38       21.10      3.94 o 
   5  14   9      133.47      114.62     11.91 o 
   6  14   9      203.53      192.81     25.34 o 
   7  14   9       54.04       39.52      6.46 o 
   8  14   9      159.19      146.28     16.36 o 
   1  15   9       11.49        8.41      5.51 o 
   2  15   9       20.76       17.83      4.40 o 
   3  15   9       85.75       58.59      9.87 o 
   4  15   9       53.64       38.20      7.27 o 
   5  15   9       72.01       61.71      9.46 o 
   6  15   9       64.95       44.29      7.28 o 
  -6  -8  10       27.77       24.71      8.56 o 
  -5  -8  10      119.66       74.80     27.46 o 
  -4  -8  10       31.69       37.98     13.45 o 
  -3  -8  10       63.59       57.69      9.70 o 
   1  -8  10        5.61        1.69      9.79 o 
   2  -8  10      207.38      182.59     49.93 o 
  -8  -7  10      172.74       93.26     27.73 o 
  -7  -7  10      203.29      150.69     25.59 o 
  -6  -7  10      433.18      351.95     48.08 o 
  -5  -7  10      223.10      179.12     55.77 o 
  -4  -7  10      178.70      134.72     42.40 o 
  -3  -7  10        3.72       13.79     11.04 o 
  -2  -7  10      176.28      107.87     36.05 o 
   1  -7  10        8.23        7.27      8.53 o 
   2  -7  10      379.92      362.64     88.94 o 
   3  -7  10      153.95      224.20     24.08 o 
   4  -7  10        3.52        6.65      6.89 o 
  -8  -6  10        2.40       21.98      7.03 o 
  -7  -6  10        8.93       10.58      4.49 o 
  -6  -6  10       12.75       17.27      5.73 o 
  -5  -6  10       28.32       27.44      6.21 o 
  -4  -6  10       24.42       23.04      8.81 o 
  -3  -6  10      234.98      256.43     38.80 o 
  -2  -6  10      173.96      111.63     30.20 o 
  -1  -6  10      357.66      346.42     48.28 o 
   1  -6  10       10.81       24.21      8.09 o 
   2  -6  10       38.41       21.61     13.13 o 
   3  -6  10       23.58       23.08     14.57 o 
   4  -6  10      124.40      118.62     35.94 o 
   5  -6  10      197.32      241.42     25.93 o 
  -9  -5  10       27.83       23.60      5.56 o 
  -8  -5  10        9.43        8.03      4.16 o 
  -7  -5  10       10.80       13.89      4.27 o 
  -6  -5  10      911.93      919.14     36.72 o 
  -5  -5  10      876.95      936.32     36.12 o 
  -4  -5  10      398.62      343.84     33.61 o 
  -3  -5  10      346.51      333.47     32.27 o 
  -2  -5  10       45.01       46.83      9.41 o 
  -1  -5  10       13.00        9.80      7.02 o 
   0  -5  10        0.66        7.72      5.37 o 
   1  -5  10       25.82       33.79     18.04 o 
   2  -5  10       73.36      108.48     22.83 o 
   3  -5  10      103.59      111.22     28.31 o 
   4  -5  10      247.25      290.21     57.68 o 
   5  -5  10      385.29      310.38     74.16 o 
   6  -5  10      166.32      136.92     25.79 o 
   7  -5  10      193.72      146.01     34.16 o 
 -10  -4  10       66.92       62.83      8.98 o 
  -9  -4  10      169.47      149.38     20.01 o 
  -8  -4  10      380.24      296.28     33.19 o 
  -7  -4  10        4.81        9.96      3.27 o 
  -6  -4  10       65.43       75.38      7.74 o 
  -5  -4  10      200.52      203.69     18.41 o 
  -4  -4  10       78.06       69.18      8.99 o 
  -3  -4  10        7.13       22.35      6.51 o 
  -2  -4  10       60.42       49.27      9.01 o 
  -1  -4  10      176.40      166.72     26.11 o 
   0  -4  10      160.41      206.50     22.64 o 
   1  -4  10       50.32       37.28      6.91 o 
   2  -4  10       35.67       59.52     14.78 o 
   3  -4  10      209.87      246.62     39.78 o 
   4  -4  10       21.24       12.99      7.11 o 
   5  -4  10        8.46       19.24      9.12 o 
   6  -4  10       65.65       65.93     14.17 o 
   7  -4  10       26.99       23.87     12.11 o 
   8  -4  10      109.28       91.78     17.39 o 
 -10  -3  10      197.60      187.46     22.39 o 
  -9  -3  10      468.09      538.92     65.37 o 
  -8  -3  10      294.89      258.30     24.95 o 
  -7  -3  10      233.99      247.81     21.78 o 
  -6  -3  10        0.24       11.39      4.03 o 
  -5  -3  10      220.28      191.08     17.02 o 
  -4  -3  10      435.31      470.44     24.30 o 
  -3  -3  10     1692.67     1748.18     33.06 o 
  -2  -3  10     1236.26     1245.81     27.29 o 
  -1  -3  10      274.16      247.84     25.29 o 
   0  -3  10       58.05       72.34      6.20 o 
   1  -3  10       12.70       12.37      2.44 o 
   2  -3  10       12.97       14.51      3.35 o 
   3  -3  10       78.54       71.15      9.08 o 
   4  -3  10      174.03      176.79     27.95 o 
   5  -3  10      489.97      477.66     71.85 o 
   6  -3  10      205.37      218.85     33.45 o 
   7  -3  10       54.51       76.92     18.96 o 
   8  -3  10      123.45      121.33     29.53 o 
 -10  -2  10        4.35       16.02      5.32 o 
  -9  -2  10       24.27       38.06      6.93 o 
  -8  -2  10        2.68        8.26      4.18 o 
  -7  -2  10       67.97       70.33      7.21 o 
  -6  -2  10      472.38      461.38     28.88 o 
  -5  -2  10      249.80      267.44     20.26 o 
  -4  -2  10        8.40       19.02      4.70 o 
  -3  -2  10      555.71      588.73     18.18 o 
  -2  -2  10      133.29      113.80     12.73 o 
  -1  -2  10       41.41       48.28      6.81 o 
   0  -2  10       48.59       43.65      5.94 o 
   1  -2  10        2.34        5.27      3.08 o 
   2  -2  10       15.00       29.29      4.58 o 
   3  -2  10      289.00      307.77     19.56 o 
   4  -2  10      162.67      196.92     22.38 o 
   5  -2  10      277.85      269.56     25.15 o 
   6  -2  10      404.06      421.25     59.65 o 
   7  -2  10       19.09       32.40     10.46 o 
   8  -2  10      129.91      134.34     24.95 o 
   9  -2  10      280.45      215.96     46.85 o 
 -10  -1  10       50.97       47.69      8.83 o 
  -9  -1  10        3.84        9.04      3.98 o 
  -8  -1  10      412.62      377.80     25.29 o 
  -7  -1  10     1078.17     1166.91     29.25 o 
  -6  -1  10      969.27     1003.02     25.09 o 
  -5  -1  10      608.39      622.11     26.51 o 
  -4  -1  10        1.01       10.46      3.21 o 
  -3  -1  10       22.10       29.37      5.56 o 
  -2  -1  10       11.62       15.16      3.36 o 
  -1  -1  10      253.39      244.87     18.17 o 
   0  -1  10     1230.32     1284.91     27.65 o 
   1  -1  10      210.78      233.47     14.00 o 
   2  -1  10      185.11      191.63     14.19 o 
   3  -1  10        3.72        8.88      3.65 o 
   4  -1  10        1.74        8.28      3.65 o 
   5  -1  10       47.80       56.66      9.05 o 
   6  -1  10       68.97       68.34      8.42 o 
   7  -1  10       48.64       36.43      8.17 o 
   8  -1  10      234.63      197.38     40.19 o 
   9  -1  10      265.69      253.13     46.22 o 
  10  -1  10       67.01       48.03     17.95 o 
 -10   0  10       96.80       79.90      8.95 o 
  -9   0  10      185.66      183.17     16.64 o 
  -8   0  10       30.65       28.50      5.10 o 
  -7   0  10       35.27       37.03      6.18 o 
  -6   0  10       78.46       83.95      7.27 o 
  -5   0  10        0.79       10.95      3.48 o 
  -4   0  10      255.53      296.68     20.65 o 
  -3   0  10       17.68       34.42      6.55 o 
  -2   0  10      611.70      550.98     29.97 o 
  -1   0  10      204.14      213.30     15.18 o 
   0   0  10       54.90       53.72      5.63 o 
   1   0  10       43.46       45.97      5.38 o 
   2   0  10      428.07      417.95     21.54 o 
   3   0  10        4.58        9.71      3.45 o 
   4   0  10      837.09      961.76     35.28 o 
   5   0  10     1415.77     1605.02     32.35 o 
   6   0  10       80.22       92.13      9.77 o 
   7   0  10        4.73       10.50      6.39 o 
   8   0  10      306.94      363.94     89.94 o 
   9   0  10       68.43       62.06     11.61 o 
  10   0  10        0.50       14.94     10.65 o 
 -10   1  10        0.43       11.71      3.96 o 
  -9   1  10        0.14        7.85      3.17 o 
  -8   1  10       26.07       20.78      5.14 o 
  -7   1  10       82.88       81.39      7.48 o 
  -6   1  10      783.73      807.01     31.06 o 
  -5   1  10      503.20      499.28     27.02 o 
  -4   1  10     2491.27     2547.57     61.36 o 
  -3   1  10      432.05      463.22     22.77 o 
  -2   1  10       16.05       22.31      4.52 o 
  -1   1  10      161.03      172.58     13.80 o 
   0   1  10       58.49       49.43      5.57 o 
   1   1  10      574.33      572.26     24.11 o 
   2   1  10      177.61      180.79     14.28 o 
   3   1  10       18.46       15.36      3.46 o 
   4   1  10     2437.66     2565.31     62.77 o 
   5   1  10      495.66      520.34     24.29 o 
   6   1  10      177.24      171.95     21.99 o 
   7   1  10      110.97      130.16     13.33 o 
   8   1  10       18.52       15.86      4.78 o 
   9   1  10       65.90       41.93      7.30 o 
  10   1  10       68.66       65.83      9.27 o 
  11   1  10       43.61       50.84     16.06 o 
 -10   2  10       53.52       52.70      8.56 o 
  -9   2  10       45.02       33.75      7.27 o 
  -8   2  10      180.29      162.15     15.48 o 
  -7   2  10      176.03      209.96     14.23 o 
  -6   2  10      553.81      611.16     26.96 o 
  -5   2  10       91.24      105.34      9.40 o 
  -4   2  10        0.31        8.72      3.57 o 
  -3   2  10       79.02       95.11     10.37 o 
  -2   2  10        3.43       15.80      3.62 o 
  -1   2  10       69.04      102.78     10.74 o 
   0   2  10      126.79      172.65     12.29 o 
   1   2  10       86.87      103.97      8.38 o 
   2   2  10       99.00      109.37      9.24 o 
   3   2  10       37.12       36.39     14.10 o 
   4   2  10      585.33      605.35     25.75 o 
   5   2  10      405.01      405.06     28.96 o 
   6   2  10      723.19      788.99     39.64 o 
   7   2  10      151.90      179.10     18.30 o 
   8   2  10       18.30       25.87      7.23 o 
   9   2  10      189.48      179.17     15.00 o 
  10   2  10       59.60       65.38     10.83 o 
  11   2  10       94.74       65.52     10.90 o 
 -10   3  10      140.47      122.90     11.89 o 
  -9   3  10      125.07      109.22     12.21 o 
  -8   3  10       97.06      101.07      9.47 o 
  -7   3  10       95.43       96.61      9.85 o 
  -6   3  10        2.12       14.17      3.67 o 
  -5   3  10      127.82      144.77      9.15 o 
  -4   3  10      187.04      174.37     12.23 o 
  -3   3  10      370.22      395.10     26.46 o 
  -2   3  10      566.52      625.47     30.26 o 
  -1   3  10      731.08      770.97     42.19 o 
   0   3  10     2082.05     2226.28     44.29 o 
   1   3  10      147.13      158.04     12.33 o 
   2   3  10        0.41        5.48      3.07 o 
   3   3  10      122.17      109.97     15.70 o 
   4   3  10        2.29        8.34      2.92 o 
   5   3  10     1375.64     1452.85     50.42 o 
   6   3  10     1048.07     1137.11     33.23 o 
   7   3  10      892.99      925.23     25.22 o 
   8   3  10      469.53      514.95     28.91 o 
   9   3  10      181.15      177.68     23.91 o 
  10   3  10       15.42       16.55      5.43 o 
  11   3  10       31.38       25.66      6.53 o 
 -10   4  10      128.62      113.30     13.00 o 
  -9   4  10       18.39       19.78      5.28 o 
  -8   4  10        0.20       13.47      4.87 o 
  -7   4  10       68.95       65.66      7.36 o 
  -6   4  10      650.74      665.35     35.34 o 
  -5   4  10      227.84      241.76     16.99 o 
  -4   4  10      366.43      422.60     23.71 o 
  -3   4  10       22.49       26.90      5.92 o 
  -2   4  10        9.33       10.58      5.96 o 
  -1   4  10      108.41      113.57     11.49 o 
   0   4  10      125.47      135.86     13.09 o 
   1   4  10        1.52       13.85      5.29 o 
   2   4  10      384.36      393.12     24.79 o 
   3   4  10      364.84      358.03     24.25 o 
   4   4  10       34.14       19.28      6.41 o 
   5   4  10      873.43      975.51     53.20 o 
   6   4  10      198.71      206.37     25.00 o 
   7   4  10        0.08       12.02      4.15 o 
   8   4  10      106.62       96.67     13.17 o 
   9   4  10       38.11       35.71      9.63 o 
  10   4  10      180.82      167.94     22.26 o 
  11   4  10      164.52      193.20     24.94 o 
  12   4  10        1.15       19.14     13.48 o 
  -9   5  10      302.76      341.43     25.03 o 
  -8   5  10      245.50      252.85     20.05 o 
  -7   5  10      158.44      164.04     14.04 o 
  -6   5  10      231.40      243.88     20.81 o 
  -5   5  10       79.21       78.73     14.73 o 
  -4   5  10      306.64      311.84     21.62 o 
  -3   5  10        0.45        3.30      3.03 o 
  -2   5  10      115.00      124.11     13.53 o 
  -1   5  10      192.17      209.17     13.43 o 
   0   5  10     1327.82     1338.00     28.61 o 
   1   5  10     2186.08     2155.70     74.82 o 
   2   5  10     1361.91     1371.06     28.76 o 
   3   5  10      882.53      798.97     64.03 o 
   4   5  10      437.15      424.11     18.67 o 
   5   5  10       84.89       60.93      6.07 o 
   6   5  10      983.35     1016.18     22.51 o 
   7   5  10       11.05       14.63      5.50 o 
   8   5  10      117.62      116.71     14.80 o 
   9   5  10      810.72      894.24     47.13 o 
  10   5  10      463.90      428.82     46.53 o 
  11   5  10      343.91      276.59     36.52 o 
  12   5  10       41.06       52.67     10.07 o 
  -9   6  10      185.24      174.02     20.66 o 
  -8   6  10      538.79      623.12     25.24 o 
  -7   6  10        8.50       12.64      4.69 o 
  -6   6  10        0.23       12.03      7.16 o 
  -5   6  10      208.80      223.71     18.93 o 
  -4   6  10      941.25     1047.69     56.36 o 
  -3   6  10      878.90      878.30     30.30 o 
  -2   6  10      244.24      240.77     15.50 o 
  -1   6  10       20.36       33.69      5.44 o 
   0   6  10      353.86      370.34     17.84 o 
   1   6  10       12.32       13.10      5.97 o 
   2   6  10      132.48      128.80     14.60 o 
   3   6  10       15.26       20.67      5.22 o 
   4   6  10       12.04       13.91      2.93 o 
   5   6  10      272.96      261.89     19.42 o 
   6   6  10      115.39       55.12     47.85 o 
   7   6  10      448.83      518.47     51.79 o 
   8   6  10      235.77      229.71     20.56 o 
   9   6  10      186.52      191.34     20.17 o 
  10   6  10       39.55       38.59      9.39 o 
  11   6  10      152.77      112.69     22.01 o 
  12   6  10       18.02       20.22      4.57 o 
  -8   7  10       10.66        8.79      7.27 o 
  -7   7  10      153.25      196.10     14.87 o 
  -6   7  10       72.89       72.05     11.10 o 
  -5   7  10      205.41      227.20     15.51 o 
  -4   7  10      767.64      734.08     41.08 o 
  -3   7  10      909.10      863.98     31.42 o 
  -2   7  10      173.53      166.95     14.43 o 
  -1   7  10      362.27      360.25     14.20 o 
   0   7  10        3.20       12.45      3.79 o 
   1   7  10      805.28      821.70     22.68 o 
   2   7  10     1306.80     1317.69     28.18 o 
   3   7  10      286.94      297.32     12.82 o 
   4   7  10      442.95      455.00     19.62 o 
   5   7  10     1211.13     1277.32     22.36 o 
   6   7  10        0.44        4.30      2.02 o 
   7   7  10       59.61       83.00     12.49 o 
   8   7  10      490.55      531.43     38.55 o 
   9   7  10       93.14       98.41     12.47 o 
  10   7  10       77.05       76.59     12.27 o 
  11   7  10       79.96       62.87     10.77 o 
  12   7  10      129.88      128.92     15.21 o 
  -8   8  10      151.63      129.66     25.74 o 
  -7   8  10      237.50      294.10     26.93 o 
  -6   8  10      109.61      108.73     12.45 o 
  -5   8  10       89.94      134.94     16.64 o 
  -4   8  10        0.79        9.59      6.40 o 
  -3   8  10        2.80       11.29     11.95 o 
  -2   8  10      258.27      213.58     30.04 o 
  -1   8  10       85.61       98.79      8.11 o 
   0   8  10        7.77       18.84      4.63 o 
   1   8  10      249.19      241.33     16.46 o 
   2   8  10        4.96       13.06      4.67 o 
   3   8  10      246.66      239.39     17.22 o 
   4   8  10       36.03       44.45      4.67 o 
   5   8  10      117.40      134.51      9.62 o 
   6   8  10      244.35      229.51     20.54 o 
   7   8  10      125.07      150.44     22.45 o 
   8   8  10      130.65      138.08     18.77 o 
   9   8  10      469.38      485.18     30.34 o 
  10   8  10      311.71      310.80     32.04 o 
  11   8  10       45.98       62.30     15.17 o 
  12   8  10       82.23       57.13      8.93 o 
  -7   9  10       17.36       25.78      7.03 o 
  -6   9  10       27.58       27.54      7.46 o 
  -5   9  10        1.57       10.02      5.57 o 
  -4   9  10      106.06      113.21     13.84 o 
  -3   9  10      493.53      498.52     22.79 o 
  -2   9  10      192.88      182.69     15.41 o 
  -1   9  10       97.20       95.30      8.15 o 
   0   9  10      315.07      306.78     23.14 o 
   1   9  10      446.50      429.91     27.14 o 
   2   9  10       10.66        8.46      3.10 o 
   3   9  10      299.94      342.58     15.18 o 
   4   9  10      714.01      758.02     21.85 o 
   5   9  10      837.14      882.08     17.06 o 
   6   9  10      923.44      892.92     31.75 o 
   7   9  10      301.71      238.22     41.30 o 
   8   9  10      147.73      166.58     18.33 o 
   9   9  10        9.40       20.66      6.49 o 
  10   9  10       33.39       34.36      7.18 o 
  11   9  10       48.45       46.96     14.11 o 
  -6  10  10       53.73       51.11     10.05 o 
  -5  10  10       99.12       96.23     12.07 o 
  -4  10  10      163.22      150.52     14.54 o 
  -3  10  10       79.14       82.69     10.68 o 
  -2  10  10       81.23      108.78     10.57 o 
  -1  10  10       10.28       29.10      5.74 o 
   0  10  10      147.90      135.48     12.33 o 
   1  10  10       44.80       61.75      7.42 o 
   2  10  10      293.79      294.87     16.87 o 
   3  10  10       85.25       73.89      5.87 o 
   4  10  10       54.44       50.89      5.76 o 
   5  10  10      451.93      424.14     24.68 o 
   6  10  10      426.74      425.27     22.11 o 
   7  10  10       15.94       19.02      3.81 o 
   8  10  10      238.79      234.57     25.92 o 
   9  10  10       61.20       73.95     16.77 o 
  10  10  10       16.96       26.05      7.66 o 
  11  10  10        5.52        3.45      6.37 o 
  -5  11  10        4.05       14.26      5.80 o 
  -4  11  10        0.08        6.00      6.09 o 
  -3  11  10      154.02      157.15     16.75 o 
  -2  11  10       18.73       23.42      5.68 o 
  -1  11  10      185.98      213.09     17.20 o 
   0  11  10       16.74       23.74      5.93 o 
   1  11  10      180.18      172.28     13.34 o 
   2  11  10       45.87       34.79      6.32 o 
   3  11  10        9.59       17.80      3.90 o 
   4  11  10       24.42       17.53      5.41 o 
   5  11  10      335.58      307.44     20.72 o 
   6  11  10      142.59      126.27     10.89 o 
   7  11  10      367.22      332.46     26.18 o 
   8  11  10      240.38      231.66     21.45 o 
   9  11  10      215.91      207.52     21.41 o 
  10  11  10      215.38      186.71     28.60 o 
  -4  12  10       51.15       47.29      8.11 o 
  -3  12  10      162.72      151.30     23.80 o 
  -2  12  10       70.80       69.00      8.63 o 
  -1  12  10      142.18      126.31     15.21 o 
   0  12  10       29.28       37.53      6.32 o 
   1  12  10        1.46       12.80      3.93 o 
   2  12  10      267.39      250.91     17.98 o 
   3  12  10      424.80      415.35     24.76 o 
   4  12  10       94.64       89.43      8.42 o 
   5  12  10       29.85       25.87      4.50 o 
   6  12  10      105.34      101.03      8.76 o 
   7  12  10      213.24      176.80     18.17 o 
   8  12  10       40.43       36.98      7.35 o 
   9  12  10       20.78        9.59      5.15 o 
  10  12  10       78.05       53.31     10.00 o 
  -2  13  10       30.44       20.18      6.56 o 
  -1  13  10       12.60       20.69      4.49 o 
   0  13  10        0.81        8.26      4.45 o 
   1  13  10       25.67       26.62      5.31 o 
   2  13  10      101.97       97.08     10.60 o 
   3  13  10      191.29      208.13     18.18 o 
   4  13  10      427.40      412.70     26.18 o 
   5  13  10      245.14      189.32     20.34 o 
   6  13  10      107.73       73.57      9.40 o 
   7  13  10       34.06       29.76      6.29 o 
   8  13  10      114.87       91.92     10.67 o 
   9  13  10       16.98       26.25     10.40 o 
  -1  14  10       81.43       82.74     18.39 o 
   0  14  10       21.47       19.84      4.26 o 
   1  14  10        2.46        5.24      3.16 o 
   2  14  10      102.45       87.45      9.71 o 
   3  14  10       72.05       62.71      7.60 o 
   4  14  10       40.10       41.52      7.50 o 
   5  14  10       49.39       39.56      5.94 o 
   6  14  10        4.74       10.03      3.54 o 
   7  14  10       22.53       23.21      5.36 o 
   8  14  10       68.71       37.48      8.86 o 
   3  15  10        0.32        7.76      2.70 o 
   4  15  10       52.44       46.69      6.35 o 
   5  15  10       81.53       35.80     16.93 o 
  -6  -7  11       61.27       53.49     17.04 o 
  -5  -7  11      165.59      106.33     40.30 o 
  -4  -7  11      304.45      106.96     51.99 o 
   0  -7  11        0.44       11.07     11.65 o 
   1  -7  11       47.49       61.74     26.68 o 
   2  -7  11      257.08      208.23     56.10 o 
  -7  -6  11      507.55      361.90     47.26 o 
  -6  -6  11      384.22      284.30     33.01 o 
  -5  -6  11      115.85       67.41     16.88 o 
  -4  -6  11        0.18        5.98      5.46 o 
  -3  -6  11       58.87       39.61     13.83 o 
   0  -6  11      277.99      234.94     58.18 o 
   1  -6  11      210.01      212.45     26.46 o 
   2  -6  11        1.16        9.89      7.65 o 
   3  -6  11        0.33       -2.28      6.89 o 
   4  -6  11        8.98       11.81     14.40 o 
  -8  -5  11        0.58       10.03      4.12 o 
  -7  -5  11       79.20       77.59      9.60 o 
  -6  -5  11       19.27       20.04      6.14 o 
  -5  -5  11       19.00       17.51      5.71 o 
  -4  -5  11       65.13       69.95     10.14 o 
  -3  -5  11      139.55      154.39     21.95 o 
  -2  -5  11      613.06      594.02     42.15 o 
   0  -5  11        1.91        8.72      5.89 o 
   1  -5  11       10.50       37.30     17.74 o 
   2  -5  11       24.26       20.54      6.63 o 
   3  -5  11        3.71       17.94     13.72 o 
   4  -5  11      395.94      411.98     96.36 o 
   5  -5  11      526.46      569.90     61.25 o 
  -8  -4  11        5.10        9.57      5.23 o 
  -7  -4  11       95.47       90.85     10.12 o 
  -6  -4  11      146.43      154.02     12.84 o 
  -5  -4  11      218.62      215.45     17.38 o 
  -4  -4  11      497.33      483.27     25.73 o 
  -3  -4  11       27.13       28.64      6.33 o 
  -2  -4  11       77.50       56.96      8.62 o 
  -1  -4  11       11.61       15.33      5.34 o 
   0  -4  11      129.28      108.55     17.14 o 
   1  -4  11       90.16      106.15     19.78 o 
   2  -4  11      244.02      227.32     43.56 o 
   3  -4  11      139.90      150.08     22.10 o 
   4  -4  11       84.91       73.47     17.53 o 
   5  -4  11        8.64        5.89      9.68 o 
   6  -4  11       17.95       11.73     10.51 o 
  -9  -3  11      265.23      257.70     26.56 o 
  -8  -3  11      186.02      158.45     17.15 o 
  -7  -3  11       59.11       55.73      7.56 o 
  -6  -3  11      270.56      282.93     18.92 o 
  -5  -3  11        5.61       12.30      4.04 o 
  -4  -3  11      141.33      131.82     11.46 o 
  -3  -3  11      294.41      262.30     27.03 o 
  -2  -3  11      195.17      186.16     21.43 o 
  -1  -3  11      647.84      643.13     28.35 o 
   0  -3  11      361.97      392.70     25.77 o 
   1  -3  11      179.12      182.31     19.69 o 
   2  -3  11       18.00       16.56      7.09 o 
   3  -3  11       64.84       68.65     18.24 o 
   4  -3  11       42.86       40.54     17.50 o 
   5  -3  11       98.86      101.27     24.52 o 
   6  -3  11      179.80      207.02     39.96 o 
   7  -3  11      425.57      320.40     90.35 o 
  -9  -2  11      227.99      188.27     26.91 o 
  -8  -2  11      115.54       96.63     11.60 o 
  -7  -2  11       45.72       47.42      6.50 o 
  -6  -2  11       36.10       38.62      5.51 o 
  -5  -2  11      110.53      106.14      9.07 o 
  -4  -2  11      245.13      250.79     19.48 o 
  -3  -2  11     1082.64     1134.22     30.46 o 
  -2  -2  11     1442.36     1519.36     37.02 o 
  -1  -2  11      544.95      524.14     25.04 o 
   0  -2  11       61.65       70.13      7.43 o 
   1  -2  11        0.01       10.80      3.24 o 
   2  -2  11      240.62      225.45     22.41 o 
   3  -2  11       31.43       30.72      5.50 o 
   4  -2  11        3.48       11.09      4.64 o 
   5  -2  11       78.36       92.69     19.78 o 
   6  -2  11      160.61      197.35     24.11 o 
   7  -2  11      183.45      133.67     38.08 o 
   8  -2  11       17.98       26.04     16.96 o 
  -9  -1  11       23.13       28.34      9.94 o 
  -8  -1  11      121.64      131.15     10.29 o 
  -7  -1  11      368.87      375.00     28.34 o 
  -6  -1  11      152.35      135.15     12.59 o 
  -5  -1  11     1011.64     1039.18     27.77 o 
  -4  -1  11      304.04      299.57     18.05 o 
  -3  -1  11       16.39       22.82      7.17 o 
  -2  -1  11        1.39       10.29      4.18 o 
  -1  -1  11        7.70       10.00      3.51 o 
   0  -1  11      449.12      454.42     19.75 o 
   1  -1  11       26.62       33.46      9.42 o 
   2  -1  11       53.94       71.48      8.46 o 
   3  -1  11      589.55      642.02     35.61 o 
   4  -1  11       97.01       66.18      7.77 o 
   5  -1  11       54.67       57.06     10.19 o 
   6  -1  11        0.40       10.32      3.42 o 
   7  -1  11      130.39      148.53     24.13 o 
   8  -1  11      202.51      208.17     36.70 o 
   9  -1  11      197.35      262.04     40.63 o 
  -9   0  11      137.65      131.46     12.57 o 
  -8   0  11      227.51      204.34     17.14 o 
  -7   0  11      440.54      440.79     34.74 o 
  -6   0  11      130.47      140.90     11.75 o 
  -5   0  11       48.50       56.43      6.03 o 
  -4   0  11       31.00       31.47      5.60 o 
  -3   0  11       82.74       79.39      7.79 o 
  -2   0  11       73.61      102.00      9.17 o 
  -1   0  11      756.36      821.32     29.09 o 
   0   0  11     1926.01     1972.39     27.68 o 
   1   0  11      374.05      368.56     23.78 o 
   2   0  11      128.71      125.27     12.03 o 
   3   0  11      237.01      270.91     24.62 o 
   4   0  11        3.63       18.13      4.98 o 
   5   0  11      290.01      282.45     27.27 o 
   6   0  11      231.12      208.90     24.62 o 
   7   0  11      216.31      182.61     25.60 o 
   8   0  11      494.90      526.80     38.55 o 
   9   0  11       61.45       56.96     17.22 o 
  -9   1  11       51.98       54.70      9.49 o 
  -8   1  11       19.79       19.45      5.59 o 
  -7   1  11       40.63       41.02      8.15 o 
  -6   1  11       11.94       22.09      5.10 o 
  -5   1  11      241.37      239.97     18.40 o 
  -4   1  11     1716.24     1810.15     32.79 o 
  -3   1  11      489.61      490.87     20.80 o 
  -2   1  11        2.34        8.00      2.90 o 
  -1   1  11       11.10       16.07      3.75 o 
   0   1  11        4.99        4.37      3.17 o 
   1   1  11       18.40       17.46      4.68 o 
   2   1  11      113.10      116.47      9.75 o 
   3   1  11       50.21       42.63      6.93 o 
   4   1  11      355.67      430.07     36.42 o 
   5   1  11      176.62      184.15     17.97 o 
   6   1  11       42.21       45.87      6.47 o 
   7   1  11      136.65      131.34     16.79 o 
   8   1  11      116.63       93.08     12.34 o 
   9   1  11        8.29       12.28      4.68 o 
  10   1  11       85.79       83.95     40.09 o 
  -9   2  11       15.30       21.64      4.47 o 
  -8   2  11       49.84       56.41      6.38 o 
  -7   2  11      152.13      150.96     14.25 o 
  -6   2  11       61.93       59.24      6.55 o 
  -5   2  11     2095.22     2196.64     25.40 o 
  -4   2  11      397.12      364.61     16.14 o 
  -3   2  11      249.20      238.35     15.43 o 
  -2   2  11        7.64        9.65      2.89 o 
  -1   2  11       20.10       33.32      6.06 o 
   0   2  11        5.13       14.25      3.96 o 
   1   2  11      186.08      182.94     11.89 o 
   2   2  11      309.57      285.89     17.34 o 
   3   2  11      319.44      346.55     25.59 o 
   4   2  11      356.96      358.31     17.88 o 
   5   2  11       44.33       52.72      7.88 o 
   6   2  11        4.22       13.49      5.31 o 
   7   2  11      273.01      285.84     30.69 o 
   8   2  11       82.50       58.70      9.70 o 
   9   2  11       70.53       78.10     11.70 o 
  10   2  11        9.09       12.01      6.27 o 
  -9   3  11      148.33      115.52     17.92 o 
  -8   3  11      115.63      127.75     12.64 o 
  -7   3  11      149.23      153.81     12.18 o 
  -6   3  11       14.39       16.35      3.55 o 
  -5   3  11       30.26       31.17      4.99 o 
  -4   3  11      227.83      230.81     19.67 o 
  -3   3  11      109.87      126.92      9.45 o 
  -2   3  11      770.41      811.68     36.59 o 
  -1   3  11      137.75      156.63     14.28 o 
   0   3  11        7.10       15.42      3.86 o 
   1   3  11      489.34      475.06     17.96 o 
   2   3  11      395.16      393.41     20.21 o 
   3   3  11        5.65       12.51      3.43 o 
   4   3  11       11.13       18.65      6.37 o 
   5   3  11        8.83       13.69      4.23 o 
   6   3  11      235.15      267.93     19.30 o 
   7   3  11      988.85     1254.08    129.70 o 
   8   3  11      406.90      414.16     32.53 o 
   9   3  11       95.92       76.12     13.05 o 
  10   3  11      153.59      113.91     27.57 o 
  11   3  11       14.52       12.88      4.09 o 
  -9   4  11      269.92      210.06     34.62 o 
  -8   4  11       19.45       17.70      5.30 o 
  -7   4  11       15.08       19.53      6.08 o 
  -6   4  11      115.72      115.45     12.60 o 
  -5   4  11        6.15       11.92      3.95 o 
  -4   4  11      378.93      375.73     28.18 o 
  -3   4  11      584.77      620.93     29.87 o 
  -2   4  11     1125.91     1161.99     26.13 o 
  -1   4  11      333.28      346.33     23.97 o 
   0   4  11      101.20      129.33     10.09 o 
   1   4  11        0.24       14.12      4.27 o 
   2   4  11      299.48      319.88     17.68 o 
   3   4  11      206.11      201.63     10.68 o 
   4   4  11      659.74      641.00     49.99 o 
   5   4  11      460.08      461.31     31.97 o 
   6   4  11     1143.61     1172.12     59.01 o 
   7   4  11       22.13       24.81      6.06 o 
   8   4  11       22.48       29.79      7.70 o 
   9   4  11        0.04        1.48      4.47 o 
  10   4  11       55.67       35.70      8.66 o 
  11   4  11        4.37        9.36      5.01 o 
  -9   5  11        8.22       14.19      8.56 o 
  -8   5  11       28.82       28.64      6.79 o 
  -7   5  11       33.37       22.35      6.24 o 
  -6   5  11      112.15      124.31     19.44 o 
  -5   5  11      768.00      799.66     46.54 o 
  -4   5  11      154.39      164.99     12.43 o 
  -3   5  11      284.20      287.90     23.04 o 
  -2   5  11       37.50       47.68      6.22 o 
  -1   5  11       47.99       51.44      6.17 o 
   0   5  11       52.31       47.62      5.83 o 
   1   5  11       82.08       88.21      7.09 o 
   2   5  11      932.31     1010.89     32.31 o 
   3   5  11      113.00      135.16     10.26 o 
   4   5  11       38.87       46.72      6.00 o 
   5   5  11        1.80       13.03      6.86 o 
   6   5  11      300.53      310.53     32.83 o 
   7   5  11       94.95       98.58     11.09 o 
   8   5  11      325.16      322.89     33.37 o 
   9   5  11      662.13      757.49     49.70 o 
  10   5  11      367.30      334.08     41.50 o 
  11   5  11      189.78      150.35     26.03 o 
  -8   6  11      312.16      309.75     52.22 o 
  -7   6  11      137.29      123.64     21.27 o 
  -6   6  11        3.09       10.59      5.81 o 
  -5   6  11       77.31       67.09      9.26 o 
  -4   6  11       18.25       19.15      8.38 o 
  -3   6  11      898.96      886.21     46.92 o 
  -2   6  11       17.23       23.37      5.22 o 
  -1   6  11       24.48       13.08      4.64 o 
   0   6  11      600.70      643.27     21.66 o 
   1   6  11       48.91       61.54      6.00 o 
   2   6  11      434.02      438.77     21.87 o 
   3   6  11      544.17      556.36     20.64 o 
   4   6  11       95.12       80.71      7.84 o 
   5   6  11       77.89       85.59     10.56 o 
   6   6  11       12.07       17.94      5.80 o 
   7   6  11      453.03      469.86     36.86 o 
   8   6  11      604.51      623.34     37.51 o 
   9   6  11       97.68      115.82     11.33 o 
  10   6  11      120.29      137.97     23.04 o 
  11   6  11       41.25       19.12      5.69 o 
  -8   7  11        0.73       10.24      6.80 o 
  -7   7  11       98.62      102.01     15.39 o 
  -6   7  11       22.17       24.44      7.99 o 
  -5   7  11       88.77       88.68     11.28 o 
  -4   7  11      211.88      209.20     22.77 o 
  -3   7  11      436.41      466.52     25.41 o 
  -2   7  11      299.42      313.34     15.86 o 
  -1   7  11        3.98       16.90      4.39 o 
   0   7  11      111.06      110.96      8.30 o 
   1   7  11      186.94      165.23     13.10 o 
   2   7  11      642.20      690.43     31.13 o 
   3   7  11      332.95      328.75     19.69 o 
   4   7  11      326.96      322.99     14.37 o 
   5   7  11      249.09      252.06     17.51 o 
   6   7  11       23.95       33.56      8.12 o 
   7   7  11       59.49       71.04      9.68 o 
   8   7  11        6.87       17.11      6.45 o 
   9   7  11        3.82       20.94      6.14 o 
  10   7  11        2.88       19.28      6.20 o 
  11   7  11      217.98      207.98     27.48 o 
  -7   8  11      226.11      217.08     32.41 o 
  -6   8  11      548.71      614.77     41.38 o 
  -5   8  11      410.29      444.24     49.39 o 
  -4   8  11      108.38      101.35     16.25 o 
  -3   8  11       99.87      104.75     11.89 o 
  -2   8  11       45.78       58.69      6.21 o 
  -1   8  11      220.55      231.64     17.71 o 
   0   8  11       73.63       75.44      7.90 o 
   1   8  11        2.37       11.85      3.83 o 
   2   8  11      168.86      190.01     14.00 o 
   3   8  11      639.56      666.56     22.97 o 
   4   8  11      814.97      852.40     19.32 o 
   5   8  11      398.70      393.65     21.50 o 
   6   8  11       30.53       26.69      7.54 o 
   7   8  11       25.14       36.36      7.37 o 
   8   8  11      215.26      232.84     23.58 o 
   9   8  11      356.77      364.07     34.20 o 
  10   8  11       13.09       27.10      8.74 o 
  11   8  11      249.02      229.02     35.95 o 
  -6   9  11      162.74      140.71     23.97 o 
  -5   9  11        8.89       13.09      4.81 o 
  -4   9  11        9.65       11.04      3.83 o 
  -3   9  11       64.03       71.27      8.92 o 
  -2   9  11      448.12      465.35     29.46 o 
  -1   9  11      259.86      270.13     23.06 o 
   0   9  11      551.83      588.76     23.92 o 
   1   9  11      131.15      141.40      9.94 o 
   2   9  11      277.66      301.19     20.75 o 
   3   9  11       90.58       92.27      7.08 o 
   4   9  11     1255.65     1347.72     33.57 o 
   5   9  11        0.91        8.43      3.77 o 
   6   9  11      190.60      199.45     14.32 o 
   7   9  11      307.63      326.15     27.46 o 
   8   9  11       90.37       98.09     12.95 o 
   9   9  11      109.14      114.49     15.58 o 
  10   9  11        6.61       12.59      4.70 o 
  11   9  11       14.04       17.11      5.12 o 
  -5  10  11       99.38       85.13     16.74 o 
  -4  10  11       44.47       57.81      7.15 o 
  -3  10  11      297.03      317.31     24.58 o 
  -2  10  11      185.99      207.91     14.00 o 
  -1  10  11       10.62       14.42      5.24 o 
   0  10  11      189.62      168.28     18.99 o 
   1  10  11      180.79      172.91     12.29 o 
   2  10  11       36.33       31.37      4.99 o 
   3  10  11       79.27       83.88      7.13 o 
   4  10  11      210.15      212.80     13.95 o 
   5  10  11      358.72      327.32     22.65 o 
   6  10  11      288.80      287.70     23.26 o 
   7  10  11      191.45      193.05     21.62 o 
   8  10  11       17.59       23.56      6.54 o 
   9  10  11       64.36       64.10     10.41 o 
  10  10  11       48.04       37.52      8.71 o 
  -4  11  11       10.02       25.43      6.64 o 
  -3  11  11       31.16       49.79      7.16 o 
  -2  11  11        0.24       15.01      4.78 o 
  -1  11  11      285.30      274.49     25.10 o 
   0  11  11      200.14      175.90     17.33 o 
   1  11  11       37.67       25.76      5.15 o 
   2  11  11       41.85       41.46      5.66 o 
   3  11  11       36.00       40.13      5.03 o 
   4  11  11        5.09       14.83      3.26 o 
   5  11  11        0.74        8.94      3.67 o 
   6  11  11       94.98       88.50      8.24 o 
   7  11  11      302.78      307.91     32.95 o 
   8  11  11      218.92      192.64     22.58 o 
   9  11  11      279.68      291.64     20.78 o 
  10  11  11       28.40       21.47      7.87 o 
  -3  12  11       37.68       48.24      7.17 o 
  -2  12  11      152.74      149.83     17.40 o 
  -1  12  11      110.21      101.24     11.81 o 
   0  12  11      217.80      175.10     20.00 o 
   1  12  11       65.04       89.13      9.74 o 
   2  12  11        2.58        8.76      3.07 o 
   3  12  11       10.90       14.73      3.72 o 
   4  12  11       51.74       38.74      7.26 o 
   5  12  11       18.28       22.65      3.76 o 
   6  12  11      109.43      109.25     11.36 o 
   7  12  11      342.81      312.84     34.29 o 
   8  12  11      285.75      255.68     39.62 o 
   9  12  11      486.38      451.43     88.73 o 
  -2  13  11       43.79       29.98      5.64 o 
  -1  13  11        0.87        6.26      3.97 o 
   0  13  11       70.08       64.11     11.24 o 
   1  13  11       25.67       25.33      5.61 o 
   2  13  11      128.57      124.25     12.81 o 
   3  13  11      267.55      225.78     24.23 o 
   4  13  11      162.79      131.71     13.59 o 
   5  13  11        1.83        8.58      2.94 o 
   6  13  11        1.06        9.67      3.38 o 
   7  13  11        4.61        9.97      4.10 o 
   8  13  11        4.47       10.08      6.27 o 
   1  14  11       32.32       30.02      5.41 o 
   2  14  11       62.71       49.74      7.44 o 
   3  14  11      130.28       95.13     12.10 o 
   4  14  11       15.92       13.02      5.03 o 
   5  14  11       38.10       21.57      4.12 o 
   6  14  11        2.73       10.66      3.43 o 
  -5  -6  12       23.74       13.73     10.44 o 
  -4  -6  12       14.75       14.52     11.24 o 
  -3  -6  12       49.58       32.87     13.33 o 
  -1  -6  12       26.53       35.87     14.38 o 
   0  -6  12       61.30       48.26     16.50 o 
   1  -6  12        4.27       20.34     16.10 o 
   2  -6  12       20.97       22.50     12.71 o 
  -6  -5  12       39.38       37.66      7.16 o 
  -5  -5  12       21.05       24.58     14.20 o 
  -4  -5  12       79.65       41.47     17.67 o 
  -3  -5  12      177.76      138.33     31.37 o 
  -2  -5  12      394.30      281.79     83.03 o 
  -1  -5  12       26.41       25.58     12.47 o 
   0  -5  12       34.19       17.84     11.47 o 
   1  -5  12        7.73       16.01     14.09 o 
   2  -5  12        7.58       21.91     14.76 o 
   3  -5  12       14.66        6.99      4.48 o 
   4  -5  12       25.66       35.75     13.04 o 
  -7  -4  12        0.28        6.21      4.31 o 
  -6  -4  12        1.04       13.03      4.82 o 
  -5  -4  12      172.62      123.37     18.65 o 
  -4  -4  12      157.63      128.38     15.45 o 
  -3  -4  12      108.58       84.23     17.28 o 
  -2  -4  12      290.44      247.93     37.48 o 
  -1  -4  12        8.62       15.84      8.84 o 
   0  -4  12        0.65       14.57      6.76 o 
   1  -4  12        6.65       12.84      9.78 o 
   2  -4  12      201.45      183.63     44.01 o 
   3  -4  12      230.19      162.62     52.49 o 
   4  -4  12      118.64      129.60     17.62 o 
   5  -4  12      166.79      144.30     34.88 o 
  -8  -3  12       56.21       49.68      7.77 o 
  -7  -3  12      134.29      110.09     13.01 o 
  -6  -3  12      163.75      131.07     15.76 o 
  -5  -3  12       31.22       37.07      6.58 o 
  -4  -3  12       42.95       46.13      8.87 o 
  -3  -3  12       91.50       96.98     17.10 o 
  -2  -3  12       16.62       25.71      8.57 o 
  -1  -3  12      191.05      204.28     20.58 o 
   0  -3  12      246.50      241.64     24.88 o 
   1  -3  12       69.90       63.61     22.49 o 
   2  -3  12      408.05      372.38     71.45 o 
   3  -3  12      130.80      144.69     30.54 o 
   4  -3  12       47.31       56.10     15.03 o 
   5  -3  12        1.20        9.68      8.78 o 
   6  -3  12        9.28       15.42      9.28 o 
  -8  -2  12       71.79       53.87      8.48 o 
  -7  -2  12      135.69      115.71     14.03 o 
  -6  -2  12       10.03       11.16      4.20 o 
  -5  -2  12       77.02       81.41      7.96 o 
  -4  -2  12       67.16       55.43      8.30 o 
  -3  -2  12      346.16      319.10     30.77 o 
  -2  -2  12      502.62      475.96     28.47 o 
  -1  -2  12       25.39       22.77      3.77 o 
   0  -2  12      236.79      256.40     18.15 o 
   1  -2  12      163.64      153.18     16.06 o 
   2  -2  12      168.86      172.70     12.35 o 
   3  -2  12        1.74        7.07     12.75 o 
   4  -2  12       54.12       39.42     19.18 o 
   5  -2  12       20.92       25.83      8.09 o 
   6  -2  12       96.69      111.76     23.21 o 
   7  -2  12      286.54      217.55     74.55 o 
  -8  -1  12        1.47        8.18      4.17 o 
  -7  -1  12       56.43       66.64      7.30 o 
  -6  -1  12      385.93      399.97     23.65 o 
  -5  -1  12      179.98      142.81     14.69 o 
  -4  -1  12       54.93       50.41      6.02 o 
  -3  -1  12      181.06      181.66     17.63 o 
  -2  -1  12      584.28      572.26     20.94 o 
  -1  -1  12       20.36       23.52      4.06 o 
   0  -1  12        5.48        9.67      3.32 o 
   1  -1  12      440.23      460.84     35.71 o 
   2  -1  12      379.81      379.91     31.24 o 
   3  -1  12       78.64       95.02     12.25 o 
   4  -1  12       47.71       48.15      6.43 o 
   5  -1  12      214.21      200.06     43.62 o 
   6  -1  12      312.69      329.34     61.49 o 
   7  -1  12       22.20       16.93      8.29 o 
   8  -1  12       88.81       67.87     24.13 o 
  -8   0  12      197.54      147.31     16.17 o 
  -7   0  12      123.68      109.34     12.51 o 
  -6   0  12      836.63      943.86     37.29 o 
  -5   0  12       50.01       45.41      5.36 o 
  -4   0  12      202.24      181.25     15.24 o 
  -3   0  12        1.72       12.77      3.95 o 
  -2   0  12       10.73        8.58      3.93 o 
  -1   0  12      523.04      571.60     24.36 o 
   0   0  12     1255.84     1308.89     39.86 o 
   1   0  12      476.75      532.21     30.35 o 
   2   0  12     1105.90     1185.09     53.02 o 
   3   0  12      313.50      319.75     28.63 o 
   4   0  12        6.96        6.95      6.25 o 
   5   0  12       11.82        9.90      4.48 o 
   6   0  12       69.11       64.62      8.48 o 
   7   0  12        6.57       33.24     13.82 o 
   8   0  12       89.08       84.03     16.36 o 
  -9   1  12       40.21       46.07     15.16 o 
  -8   1  12       45.53       32.14      6.19 o 
  -7   1  12       52.18       57.07      7.53 o 
  -6   1  12       74.62       83.85      8.58 o 
  -5   1  12      115.59      115.18     12.40 o 
  -4   1  12       78.24       76.93      6.98 o 
  -3   1  12     1270.40     1299.27     53.87 o 
  -2   1  12      265.80      281.26     15.66 o 
  -1   1  12      189.23      208.29     13.53 o 
   0   1  12      724.86      775.35     29.95 o 
   1   1  12      436.69      432.71     29.96 o 
   2   1  12       74.50       83.65      9.33 o 
   3   1  12       22.53       29.18      6.28 o 
   4   1  12       53.30       65.56      8.05 o 
   5   1  12      179.82      207.02     18.58 o 
   6   1  12        7.81       17.31     13.59 o 
   7   1  12      186.42      180.88     19.99 o 
   8   1  12      187.15      164.36     31.10 o 
   9   1  12       57.21       53.64     16.77 o 
  -8   2  12        0.54        6.00      4.45 o 
  -7   2  12       27.90       34.97      6.29 o 
  -6   2  12      109.02       92.97      8.91 o 
  -5   2  12      967.23      971.56     27.84 o 
  -4   2  12       76.24       82.43      7.69 o 
  -3   2  12      372.43      347.64     23.16 o 
  -2   2  12      711.72      701.12     33.16 o 
  -1   2  12       49.26       55.44      5.97 o 
   0   2  12       30.42       21.26      4.15 o 
   1   2  12       38.78       39.03      5.17 o 
   2   2  12      559.92      547.52     31.25 o 
   3   2  12      413.07      465.53     29.87 o 
   4   2  12       19.71        8.73     10.17 o 
   5   2  12      329.35      312.10     32.80 o 
   6   2  12        8.12       13.91      4.89 o 
   7   2  12       15.03        9.95      5.24 o 
   8   2  12       81.13       84.39     10.88 o 
   9   2  12       50.99       48.42      9.68 o 
  -8   3  12      152.18      137.56     15.68 o 
  -7   3  12       79.80       76.67     11.11 o 
  -6   3  12      192.47      161.64     17.22 o 
  -5   3  12       37.06       29.21      8.59 o 
  -4   3  12       15.13        7.32      4.20 o 
  -3   3  12      198.13      200.17     13.97 o 
  -2   3  12      648.82      655.64     36.68 o 
  -1   3  12     1145.29     1155.23     20.94 o 
   0   3  12      203.35      246.05     16.47 o 
   1   3  12        6.21       19.10      6.58 o 
   2   3  12        3.36        6.54      3.74 o 
   3   3  12      271.01      302.33     23.19 o 
   4   3  12       37.67       39.29     10.29 o 
   5   3  12      204.52      219.24     22.79 o 
   6   3  12      141.23      128.39     14.89 o 
   7   3  12      247.28      237.96     26.26 o 
   8   3  12       94.27      100.69     11.95 o 
   9   3  12       83.07       60.75     14.61 o 
  10   3  12      134.65       99.25     18.93 o 
  -8   4  12       57.99       64.45     10.62 o 
  -7   4  12       36.38       41.01      6.89 o 
  -6   4  12       12.10       18.86      4.84 o 
  -5   4  12       46.23       45.57      8.04 o 
  -4   4  12      182.29      160.78     14.70 o 
  -3   4  12      850.46      853.82     28.10 o 
  -2   4  12      609.30      597.18     35.28 o 
  -1   4  12      662.65      654.81     25.05 o 
   0   4  12       37.85       38.01      5.10 o 
   1   4  12       93.81       91.78      7.47 o 
   2   4  12        0.27        6.62      3.73 o 
   3   4  12      609.78      637.98     23.82 o 
   4   4  12      510.97      530.71     36.04 o 
   5   4  12       51.36       34.81      7.82 o 
   6   4  12      271.72      270.11     23.71 o 
   7   4  12      554.85      618.78     42.23 o 
   8   4  12        5.36       13.30      4.57 o 
   9   4  12        2.97       11.11      6.16 o 
  10   4  12       16.57       16.13      5.08 o 
  -8   5  12        9.86       14.98      8.92 o 
  -7   5  12       22.99       23.54      7.67 o 
  -6   5  12      137.34      132.03     16.62 o 
  -5   5  12       60.86       77.77     19.70 o 
  -4   5  12       81.92       78.36      9.27 o 
  -3   5  12      753.32      761.03     31.88 o 
  -2   5  12      418.83      391.34     31.98 o 
  -1   5  12       91.48      107.83      8.98 o 
   0   5  12      123.58      125.10      9.42 o 
   1   5  12      124.13      147.47     10.17 o 
   2   5  12      202.38      210.52     13.13 o 
   3   5  12       41.58       43.01      4.96 o 
   4   5  12        3.67       20.78      5.48 o 
   5   5  12       77.40       75.97      7.40 o 
   6   5  12      218.24      202.02     17.88 o 
   7   5  12      139.94      167.45     14.97 o 
   8   5  12       23.71       23.63      6.73 o 
   9   5  12      179.29      176.59     24.12 o 
  10   5  12      105.32       89.87     15.25 o 
  -7   6  12      288.04      246.99     31.10 o 
  -6   6  12       60.57       60.86     13.15 o 
  -5   6  12       48.22       52.08      9.39 o 
  -4   6  12        9.36       11.28      5.23 o 
  -3   6  12       20.68       22.42      4.63 o 
  -2   6  12       51.01       47.32      7.36 o 
  -1   6  12      255.57      246.99     16.33 o 
   0   6  12      412.72      422.25     18.45 o 
   1   6  12      129.09      162.25     10.62 o 
   2   6  12       70.77       69.68      6.30 o 
   3   6  12       14.90       21.29      3.41 o 
   4   6  12      104.39       92.42     10.50 o 
   5   6  12      180.97      180.36     18.01 o 
   6   6  12       76.99       67.06     11.08 o 
   7   6  12       37.30       45.03      8.01 o 
   8   6  12      402.18      400.08     43.15 o 
   9   6  12      228.83      209.96     30.94 o 
  10   6  12      159.79      142.49     20.33 o 
  -7   7  12       23.93       19.72      7.54 o 
  -6   7  12        8.98        5.10      5.66 o 
  -5   7  12        0.23        8.32      5.97 o 
  -4   7  12      127.73      117.41     14.54 o 
  -3   7  12      594.10      608.18     46.20 o 
  -2   7  12      108.69      130.22     10.99 o 
  -1   7  12      177.39      200.50     13.70 o 
   0   7  12      106.91      109.85      9.23 o 
   1   7  12      151.53      139.84      8.69 o 
   2   7  12        5.58       16.12      4.79 o 
   3   7  12        3.25       10.21      3.85 o 
   4   7  12        7.95       15.97      3.74 o 
   5   7  12      311.81      295.35     24.24 o 
   6   7  12      133.88      139.56     15.16 o 
   7   7  12      291.40      256.10     29.27 o 
   8   7  12      395.38      367.30     40.08 o 
   9   7  12       21.69       22.65      5.50 o 
  10   7  12        0.01        8.07      5.49 o 
  -6   8  12      261.98      239.01     32.00 o 
  -5   8  12      164.90      157.33     20.00 o 
  -4   8  12       27.41       32.78      7.18 o 
  -3   8  12      276.74      261.02     22.26 o 
  -2   8  12      118.34      114.90     11.67 o 
  -1   8  12      199.24      191.25     14.30 o 
   0   8  12      167.63      147.64     10.82 o 
   1   8  12        3.24       10.17      3.27 o 
   2   8  12      158.30      157.38     12.83 o 
   3   8  12       69.51       64.61      5.77 o 
   4   8  12      194.11      172.70     13.15 o 
   5   8  12       98.83      104.06     13.10 o 
   6   8  12      178.55      171.91     15.11 o 
   7   8  12       80.44       78.80     11.28 o 
   8   8  12       23.59       29.23      7.87 o 
   9   8  12       57.99       70.11     15.67 o 
  10   8  12      170.32      193.97     29.49 o 
  -5   9  12       50.26       54.76     10.03 o 
  -4   9  12       72.56       68.05      9.31 o 
  -3   9  12        5.05       20.18      5.44 o 
  -2   9  12      104.91       90.90     11.22 o 
  -1   9  12      555.63      605.52     22.06 o 
   0   9  12      212.73      223.64     17.10 o 
   1   9  12        2.05       13.71      3.62 o 
   2   9  12      333.19      336.84     17.38 o 
   3   9  12      226.19      231.45     14.67 o 
   4   9  12        6.23       10.61      3.75 o 
   5   9  12       33.99       35.64      5.16 o 
   6   9  12        5.09       18.44      7.34 o 
   7   9  12       37.16       39.24     16.57 o 
   8   9  12       34.07       39.05      9.24 o 
   9   9  12       49.30       52.72      8.85 o 
  10   9  12       72.94       61.46     10.47 o 
  -5  10  12      193.07      215.18     24.56 o 
  -4  10  12      103.62      102.23     13.43 o 
  -3  10  12      204.41      193.59     15.49 o 
  -2  10  12       36.14       41.69      7.24 o 
  -1  10  12      348.32      332.70     30.40 o 
   0  10  12       51.30       41.77      6.54 o 
   1  10  12        0.64        9.02      4.58 o 
   2  10  12      133.74      122.14     10.96 o 
   3  10  12       34.83       31.24      4.54 o 
   4  10  12        3.67       14.03      4.37 o 
   5  10  12      247.54      222.01     21.71 o 
   6  10  12      751.17      774.23     53.63 o 
   7  10  12      285.96      290.16     26.58 o 
   8  10  12      127.26      128.30     14.74 o 
   9  10  12       15.30       15.67      6.36 o 
  -4  11  12      230.78      264.40     40.62 o 
  -3  11  12      316.74      314.66     31.20 o 
  -2  11  12       65.74       77.51     14.81 o 
  -1  11  12       77.85       67.54      8.21 o 
   0  11  12       85.74       82.47     10.52 o 
   1  11  12      102.46      107.80     12.78 o 
   2  11  12       50.93       43.03      5.36 o 
   3  11  12       16.35       22.14      4.10 o 
   4  11  12      148.92      126.34     12.90 o 
   5  11  12       40.70       35.74      5.14 o 
   6  11  12        9.48       14.31      6.10 o 
   7  11  12       63.34       60.11     10.51 o 
   8  11  12        5.16       15.55      5.35 o 
   9  11  12        2.02        8.44      4.61 o 
  -2  12  12       24.34       30.58      6.79 o 
  -1  12  12       90.82       66.92     11.58 o 
   0  12  12      145.05      127.22     14.79 o 
   1  12  12       26.07       25.59      6.01 o 
   2  12  12       64.11       54.58      7.55 o 
   3  12  12      260.96      221.77     19.68 o 
   4  12  12      161.82      117.92     11.99 o 
   5  12  12        0.24        8.91      3.22 o 
   6  12  12      186.99      155.77     22.40 o 
   7  12  12      112.37       97.52     14.81 o 
   8  12  12      459.78      390.46     54.21 o 
   0  13  12      165.69      132.36     19.14 o 
   1  13  12        9.64       17.76      5.21 o 
   2  13  12       42.79       32.68      6.99 o 
   3  13  12       40.52       32.51      5.89 o 
   4  13  12       31.51       26.39      5.17 o 
   5  13  12       40.10       34.57      5.50 o 
   6  13  12        1.63        7.03      3.18 o 
   7  13  12        2.64       18.48      4.56 o 
   3  14  12       23.87       14.32      5.67 o 
   4  14  12       66.32       42.84     14.32 o 
  -2  -5  13      257.60      230.30     65.55 o 
  -1  -5  13      408.35      320.84     95.22 o 
   0  -5  13       88.41       88.63     24.68 o 
   1  -5  13       12.51       27.44     19.32 o 
  -5  -4  13        8.80       10.71      4.47 o 
  -4  -4  13      140.87       95.25     20.91 o 
  -3  -4  13      321.68      283.08     38.88 o 
  -2  -4  13      263.41      244.49     52.81 o 
  -1  -4  13      475.57      461.30     88.29 o 
   0  -4  13       21.62       16.84      9.34 o 
   1  -4  13        0.63        8.44     13.39 o 
   2  -4  13        1.01        2.01      9.37 o 
   3  -4  13       11.98       11.97      6.87 o 
  -6  -3  13       29.25       30.83      6.76 o 
  -5  -3  13      238.80      158.99     23.10 o 
  -4  -3  13       68.59       49.64     12.05 o 
  -3  -3  13       71.40       62.30     10.38 o 
  -2  -3  13        2.13        3.75      3.44 o 
  -1  -3  13       13.30       19.98      7.03 o 
   0  -3  13       92.06      127.33     21.45 o 
   1  -3  13       16.46       34.43     15.81 o 
   2  -3  13       88.19       96.78     19.34 o 
   3  -3  13      167.70      120.18     35.75 o 
   5  -3  13        6.72       20.55     15.86 o 
  -7  -2  13      148.19      121.79     12.60 o 
  -6  -2  13        0.95        4.89      4.38 o 
  -5  -2  13       94.20       73.35     10.13 o 
  -4  -2  13        4.69        9.00      3.56 o 
  -3  -2  13        0.39        3.63      5.14 o 
  -2  -2  13       77.54       82.20     11.26 o 
  -1  -2  13      110.79      108.54     12.44 o 
   0  -2  13      325.56      373.07     32.18 o 
   1  -2  13      495.55      500.73     38.76 o 
   2  -2  13        9.48       17.93     15.38 o 
   3  -2  13        0.47        6.89      7.18 o 
   4  -2  13        6.57       10.49      7.25 o 
   5  -2  13        1.14       12.45      8.63 o 
   6  -2  13        0.86       10.94     10.92 o 
  -7  -1  13        3.01        9.19      4.31 o 
  -6  -1  13       93.03       58.56      8.98 o 
  -5  -1  13        0.77        8.59      3.94 o 
  -4  -1  13      279.78      271.26     18.51 o 
  -3  -1  13      116.85       99.63     10.84 o 
  -2  -1  13       51.33       51.00      6.92 o 
  -1  -1  13       49.65       64.10      6.60 o 
   0  -1  13       23.44       28.74      5.21 o 
   1  -1  13       10.72       20.22      9.41 o 
   2  -1  13       64.98       74.78     10.28 o 
   3  -1  13       20.61       18.55      7.05 o 
   4  -1  13      192.36      189.78     47.72 o 
   5  -1  13      189.13      184.37     33.71 o 
   6  -1  13      412.67      343.33     79.34 o 
   7  -1  13        0.93        4.10      8.69 o 
  -7   0  13      117.52      107.50     16.86 o 
  -6   0  13      330.26      329.94     32.93 o 
  -5   0  13       43.29       39.58      7.93 o 
  -4   0  13      286.86      272.11     17.34 o 
  -3   0  13      159.25      140.04     11.90 o 
  -2   0  13        9.43       12.58      5.03 o 
  -1   0  13       42.73       47.23      6.11 o 
   0   0  13      211.52      207.47     18.16 o 
   1   0  13      117.31      128.72     13.25 o 
   2   0  13      210.23      247.01     25.67 o 
   3   0  13      107.34      122.09     12.21 o 
   4   0  13      709.14      670.77     35.70 o 
   5   0  13       36.36       30.55     17.46 o 
   6   0  13        5.68       19.33      8.20 o 
   7   0  13       13.76       11.51      6.18 o 
  -7   1  13       33.15       27.85      5.50 o 
  -6   1  13      127.40      112.24     12.77 o 
  -5   1  13      102.70       93.69      9.98 o 
  -4   1  13        0.39       11.47      2.27 o 
  -3   1  13      225.97      217.62     14.25 o 
  -2   1  13       29.12       39.16      5.66 o 
  -1   1  13      198.00      196.80     16.11 o 
   0   1  13     1077.52     1107.49     34.33 o 
   1   1  13      795.05      869.06     54.59 o 
   2   1  13      214.74      210.59     16.64 o 
   3   1  13       58.92       57.94      8.74 o 
   4   1  13       37.10       42.30     13.75 o 
   5   1  13      159.73      142.28     20.97 o 
   6   1  13       26.36       17.00      5.69 o 
   7   1  13        1.43        5.96      2.91 o 
   8   1  13      255.85      199.26     58.80 o 
  -7   2  13        1.04       11.76      5.06 o 
  -6   2  13       81.02       83.37      9.05 o 
  -5   2  13      155.62      143.80     15.30 o 
  -4   2  13      785.46      884.12     26.82 o 
  -3   2  13      110.62      111.41     12.37 o 
  -2   2  13      286.93      263.80     14.95 o 
  -1   2  13       77.96       82.28      7.72 o 
   0   2  13      233.47      229.40     18.07 o 
   1   2  13       72.57       67.57      8.08 o 
   2   2  13      179.55      169.74     16.58 o 
   3   2  13      137.28      152.48     13.23 o 
   4   2  13      171.42      156.38     14.85 o 
   5   2  13      643.67      607.98     53.06 o 
   6   2  13       95.23      100.70     13.81 o 
   7   2  13       12.89       14.83      4.66 o 
   8   2  13       11.23       22.54      8.75 o 
  -7   3  13       51.71       31.69      8.78 o 
  -6   3  13      121.87       87.44     15.23 o 
  -5   3  13       98.73       91.73     10.86 o 
  -4   3  13      357.49      374.16     26.57 o 
  -3   3  13      186.80      176.30     17.53 o 
  -2   3  13       41.19       57.35      8.28 o 
  -1   3  13      168.57      160.86     10.68 o 
   0   3  13       24.13       27.75      6.37 o 
   1   3  13       39.98       51.24      5.22 o 
   2   3  13      613.47      657.39     42.03 o 
   3   3  13     1109.91     1206.06     49.98 o 
   4   3  13      409.06      392.79     41.05 o 
   5   3  13       28.19       37.73      9.54 o 
   6   3  13       33.65       41.44     14.02 o 
   7   3  13       41.56       43.66     10.87 o 
   8   3  13       36.80       22.64     10.59 o 
   9   3  13       95.08      129.40     26.32 o 
  -7   4  13        4.54       12.50      5.67 o 
  -6   4  13       46.61       39.59      8.68 o 
  -5   4  13        0.30       10.94      5.46 o 
  -4   4  13       69.90       66.06      8.48 o 
  -3   4  13      301.58      275.30     27.05 o 
  -2   4  13      761.21      798.37     35.33 o 
  -1   4  13      679.65      669.68     39.04 o 
   0   4  13      849.86      887.84     24.76 o 
   1   4  13      112.12      120.65      9.22 o 
   2   4  13       89.28       94.30     10.20 o 
   3   4  13       58.54       68.27     14.52 o 
   4   4  13        2.05       12.63      4.25 o 
   5   4  13       88.20       83.69     11.16 o 
   6   4  13       15.87       20.57      5.54 o 
   7   4  13      106.06      113.39     12.35 o 
   8   4  13        5.93       13.06      4.55 o 
   9   4  13       19.05       19.02      5.93 o 
  -7   5  13        4.73       21.91      9.04 o 
  -6   5  13       27.42       24.54      8.34 o 
  -5   5  13      168.63      149.50     19.29 o 
  -4   5  13      148.64      142.71     17.17 o 
  -3   5  13       29.27       33.41      6.75 o 
  -2   5  13      312.74      272.50     20.67 o 
  -1   5  13      309.70      318.46     21.48 o 
   0   5  13      218.67      232.25     14.97 o 
   1   5  13        8.80       12.51      3.96 o 
   2   5  13       78.88       86.62      8.54 o 
   3   5  13       26.72       20.78      7.03 o 
   4   5  13        9.91       17.73      4.61 o 
   5   5  13      236.56      244.06     21.59 o 
   6   5  13      115.16      117.94     12.99 o 
   7   5  13       47.09       49.54      9.32 o 
   8   5  13        7.05       19.23      6.11 o 
   9   5  13       33.94       28.55      8.67 o 
  -6   6  13      128.52      124.57     17.07 o 
  -5   6  13       92.07       90.37     15.19 o 
  -4   6  13      289.22      293.38     19.24 o 
  -3   6  13       21.82       31.22      8.49 o 
  -2   6  13        8.44       18.88      4.90 o 
  -1   6  13       43.62       39.55      5.38 o 
   0   6  13      422.17      466.70     26.16 o 
   1   6  13     1196.56     1257.99     28.70 o 
   2   6  13      330.31      327.08     11.78 o 
   3   6  13      237.14      234.85     17.67 o 
   4   6  13       14.07       23.35      7.68 o 
   5   6  13      177.05      183.52     19.21 o 
   6   6  13      118.05       91.77     13.43 o 
   7   6  13        4.44        8.27      4.98 o 
   8   6  13        8.84       19.06      6.93 o 
   9   6  13      303.19      227.06     37.16 o 
  -6   7  13       30.37       14.83      5.74 o 
  -5   7  13       54.05       62.77     10.29 o 
  -4   7  13       13.29       24.99      9.12 o 
  -3   7  13        2.15       13.33      5.05 o 
  -2   7  13       81.41       93.49     10.68 o 
  -1   7  13      299.92      257.00     20.14 o 
   0   7  13      543.40      542.70     24.33 o 
   1   7  13      535.16      488.58     27.55 o 
   2   7  13        1.82       10.01      4.35 o 
   3   7  13       27.21       34.20      5.31 o 
   4   7  13        5.36       13.87      5.35 o 
   5   7  13      202.92      210.46     20.29 o 
   6   7  13      127.24      123.58     15.42 o 
   7   7  13      150.32      148.13     20.24 o 
   8   7  13      210.31      193.74     30.64 o 
   9   7  13      426.41      392.81     42.82 o 
  -5   8  13      161.09      146.87     21.91 o 
  -4   8  13      209.19      186.93     21.60 o 
  -3   8  13       34.08       31.75      7.89 o 
  -2   8  13      316.61      306.06     28.58 o 
  -1   8  13        0.71        9.49      4.74 o 
   0   8  13        2.10        9.64      3.99 o 
   1   8  13       67.87       66.09      6.60 o 
   2   8  13      140.43      139.46     14.41 o 
   3   8  13        8.22       14.93      4.11 o 
   4   8  13      420.83      374.85     36.53 o 
   5   8  13      403.45      367.85     32.62 o 
   6   8  13       14.75       13.74      5.73 o 
   7   8  13       33.68       27.12      6.80 o 
   8   8  13       16.51       16.01      5.14 o 
   9   8  13      140.86      170.36     36.52 o 
  -4   9  13       10.01       10.73      4.79 o 
  -3   9  13        6.38       13.18      4.89 o 
  -2   9  13       73.67       82.28     10.73 o 
  -1   9  13      211.60      200.12     18.47 o 
   0   9  13      275.26      288.48     21.17 o 
   1   9  13      150.91      148.56     11.43 o 
   2   9  13      143.96      116.76     11.48 o 
   3   9  13      138.67      135.18     10.21 o 
   4   9  13       72.08       73.59     12.12 o 
   5   9  13        0.64        8.83      4.98 o 
   6   9  13      255.90      235.42     23.04 o 
   7   9  13      120.28      124.32     16.68 o 
   8   9  13       30.86       26.83     11.49 o 
   9   9  13      158.21      147.49     20.39 o 
  -4  10  13      107.40      103.64     28.66 o 
  -3  10  13      199.12      193.13     22.35 o 
  -2  10  13       58.42       62.94      8.23 o 
  -1  10  13      237.12      241.07     21.89 o 
   0  10  13      378.30      370.64     32.76 o 
   1  10  13       20.19       21.20      6.97 o 
   2  10  13        1.05       12.99      3.88 o 
   3  10  13        9.89       14.16      4.12 o 
   4  10  13        6.06       15.27      3.45 o 
   5  10  13       44.18       44.77      6.50 o 
   6  10  13        2.95       26.51      8.29 o 
   7  10  13      137.26      118.62     14.97 o 
   8  10  13       28.54       32.89      8.25 o 
  -2  11  13      164.31      142.91     16.62 o 
  -1  11  13      145.93      145.94     15.86 o 
   0  11  13        1.32        0.61      4.37 o 
   1  11  13      111.67       89.72     12.66 o 
   2  11  13       76.50       56.68      6.32 o 
   3  11  13       35.32       48.13      5.47 o 
   4  11  13       66.00       60.86      7.02 o 
   5  11  13      368.46      291.66     30.72 o 
   6  11  13        2.18       12.70      5.69 o 
   7  11  13        4.00       19.61      6.01 o 
   8  11  13       17.18       25.43      7.01 o 
  -1  12  13        8.66       17.58      5.29 o 
   0  12  13       33.75       23.25      5.63 o 
   1  12  13      218.51      169.19     20.24 o 
   2  12  13       59.01       51.92      7.49 o 
   3  12  13       82.53       79.76      8.70 o 
   4  12  13       90.25       67.68     10.32 o 
   5  12  13       95.88       73.23     14.34 o 
   6  12  13        8.92       16.41      7.88 o 
   7  12  13       13.98       15.36      5.26 o 
   2  13  13       30.93       17.62      3.93 o 
   3  13  13        0.63        8.16      3.89 o 
   4  13  13       14.90       10.03      3.03 o 
  -4  -3  14      341.50      237.70     44.82 o 
  -3  -3  14      122.60       89.10     39.59 o 
  -2  -3  14      102.48       57.17     23.67 o 
  -1  -3  14       34.44       47.58     15.98 o 
   0  -3  14       12.28       20.87     13.79 o 
   1  -3  14       83.67       73.15     26.13 o 
   2  -3  14        0.72       19.64      8.28 o 
  -5  -2  14        6.99       12.55      7.71 o 
  -4  -2  14       51.01       36.17      9.41 o 
  -3  -2  14        6.02        7.11      4.40 o 
  -2  -2  14       12.84       12.83      4.62 o 
  -1  -2  14       61.07       60.02      8.70 o 
   0  -2  14      302.17      367.17     72.61 o 
   1  -2  14      754.50      909.43     46.97 o 
   2  -2  14      178.19      150.08     35.55 o 
   3  -2  14      285.69      216.85     55.14 o 
   4  -2  14       85.26       66.72     22.26 o 
  -5  -1  14        1.09        8.84      4.57 o 
  -4  -1  14       20.31       11.03      4.49 o 
  -3  -1  14       86.34       77.00     14.12 o 
  -2  -1  14      195.40      189.76     15.51 o 
  -1  -1  14      177.90      153.37     17.64 o 
   0  -1  14      229.63      218.34     20.82 o 
   1  -1  14       69.63       67.78     10.29 o 
   2  -1  14       68.51       37.29     20.61 o 
   3  -1  14      107.76       84.39     25.72 o 
   4  -1  14        4.23       12.96      7.35 o 
   5  -1  14        1.42       21.94      9.80 o 
  -6   0  14       73.92       69.01      8.92 o 
  -5   0  14       55.22       36.01      5.66 o 
  -4   0  14        8.63        7.44      4.08 o 
  -3   0  14       91.39       72.96      9.82 o 
  -2   0  14       33.97       40.98      6.19 o 
  -1   0  14       41.08       46.88      6.68 o 
   0   0  14       10.53        8.22      4.21 o 
   1   0  14       71.19       87.92     11.07 o 
   2   0  14      230.22      257.96     27.99 o 
   3   0  14      421.23      345.21     42.57 o 
   4   0  14       41.31       51.35     11.02 o 
   5   0  14      142.91      154.70     36.23 o 
   6   0  14       58.68       62.19     17.95 o 
  -6   1  14        1.62        8.93      3.57 o 
  -5   1  14      155.96      109.06     12.47 o 
  -4   1  14       31.90       29.82      4.71 o 
  -3   1  14       14.89       15.62      5.08 o 
  -2   1  14       71.08       73.40      7.53 o 
  -1   1  14        2.19       13.49      4.12 o 
   0   1  14      168.37      181.69     19.99 o 
   1   1  14      118.44      109.18     10.64 o 
   2   1  14       19.13       21.40      4.92 o 
   3   1  14      292.14      263.39     28.71 o 
   4   1  14        3.26       16.44      4.94 o 
   5   1  14        0.40       12.24      4.13 o 
   6   1  14        5.95       15.00     10.71 o 
  -6   2  14        2.57        9.73      4.85 o 
  -5   2  14        0.62        7.56      3.46 o 
  -4   2  14      365.19      284.14     32.49 o 
  -3   2  14       56.40       53.42      8.52 o 
  -2   2  14      113.47       97.95      9.23 o 
  -1   2  14      409.26      413.38     27.02 o 
   0   2  14      116.56      117.45     11.81 o 
   1   2  14       98.80      128.04     14.29 o 
   2   2  14      112.51      103.68     12.56 o 
   3   2  14       36.71       34.69      6.30 o 
   4   2  14      186.46      179.21     21.13 o 
   5   2  14      178.57      148.26     19.59 o 
   6   2  14      124.87      119.90     19.33 o 
   7   2  14       89.15       67.30      9.65 o 
  -6   3  14        5.09       11.54      5.53 o 
  -5   3  14       31.10       25.64      7.08 o 
  -4   3  14      185.60      166.41     15.40 o 
  -3   3  14      541.77      534.16     40.89 o 
  -2   3  14      266.24      259.94     16.65 o 
  -1   3  14        0.26        7.10      4.03 o 
   0   3  14       22.98       20.01      5.15 o 
   1   3  14       11.47       11.10      5.37 o 
   2   3  14      170.96      196.56     17.55 o 
   3   3  14      303.17      303.49     21.34 o 
   4   3  14      454.71      401.70     48.12 o 
   5   3  14      183.57      172.88     23.55 o 
   6   3  14      181.71      162.04     26.61 o 
   7   3  14        3.18       14.50      4.82 o 
  -6   4  14       18.35       12.63      6.53 o 
  -5   4  14       25.89       29.58      9.12 o 
  -4   4  14       11.45       19.24      6.45 o 
  -3   4  14       15.12       17.50      5.33 o 
  -2   4  14       49.40       56.90      7.36 o 
  -1   4  14        9.45       12.16      3.20 o 
   0   4  14      273.63      265.66     18.38 o 
   1   4  14       70.34       79.63      8.99 o 
   2   4  14      785.81      822.10     42.72 o 
   3   4  14      831.33      884.16     45.13 o 
   4   4  14       60.34       60.22      7.81 o 
   5   4  14        5.25       13.05      6.01 o 
   6   4  14        0.33       13.76      5.29 o 
   7   4  14      300.06      301.30     41.11 o 
   8   4  14      119.65      105.74     18.90 o 
  -6   5  14        9.29       13.22      5.11 o 
  -5   5  14        2.59       14.32      6.17 o 
  -4   5  14        0.64        8.67      7.03 o 
  -3   5  14      557.68      561.42     30.56 o 
  -2   5  14      519.95      543.26     38.29 o 
  -1   5  14      238.94      245.71     21.62 o 
   0   5  14      299.86      295.80     15.80 o 
   1   5  14        7.40       18.66      5.46 o 
   2   5  14       10.68       15.23      4.52 o 
   3   5  14       41.81       45.45      7.97 o 
   4   5  14        2.37       14.67      4.57 o 
   5   5  14      184.41      155.80     20.11 o 
   6   5  14       65.77       68.82     10.25 o 
   7   5  14       44.62       42.99      8.73 o 
   8   5  14      271.80      210.04     38.05 o 
  -5   6  14       44.98       31.77      9.25 o 
  -4   6  14        5.18       16.43      5.48 o 
  -3   6  14      144.37      136.76     16.51 o 
  -2   6  14      100.69       86.66      8.63 o 
  -1   6  14       45.22       32.75      5.66 o 
   0   6  14        0.67        8.93      3.66 o 
   1   6  14      261.72      231.44     14.60 o 
   2   6  14      312.83      323.39     19.76 o 
   3   6  14      161.69      158.66     17.81 o 
   4   6  14       88.66      100.20     12.76 o 
   5   6  14      299.88      324.68     35.39 o 
   6   6  14       52.99       49.39      8.16 o 
   7   6  14        0.92       12.53      6.72 o 
   8   6  14        1.47       17.08      5.67 o 
  -5   7  14      184.48      171.32     27.43 o 
  -4   7  14       19.26       24.08      6.17 o 
  -3   7  14       16.95       21.02      5.17 o 
  -2   7  14       19.17       30.24      7.09 o 
  -1   7  14       32.08       24.72      5.90 o 
   0   7  14      721.48      743.34     35.42 o 
   1   7  14      600.15      626.82     34.92 o 
   2   7  14      590.26      562.58     40.87 o 
   3   7  14      188.31      185.70     14.66 o 
   4   7  14       27.56       23.24      7.70 o 
   5   7  14        2.90       13.39      5.00 o 
   6   7  14      304.47      242.18     36.02 o 
   7   7  14       23.44       31.92      7.51 o 
   8   7  14       20.68       26.85      7.56 o 
  -4   8  14        7.91       21.99      5.27 o 
  -3   8  14       27.07       20.81      5.41 o 
  -2   8  14      203.29      177.78     16.02 o 
  -1   8  14       30.51       33.22      5.09 o 
   0   8  14       52.90       47.18      8.10 o 
   1   8  14       81.98       73.61      6.99 o 
   2   8  14        1.76        9.09      3.64 o 
   3   8  14        9.33       13.48      4.18 o 
   4   8  14       82.30       68.81     10.48 o 
   5   8  14       72.79       75.30     10.98 o 
   6   8  14       85.61       87.35     14.51 o 
   7   8  14        2.55       14.28      5.69 o 
   8   8  14       15.11       12.12      8.03 o 
  -3   9  14      189.80      176.96     23.38 o 
  -2   9  14       41.30       45.84     11.71 o 
  -1   9  14        6.53       22.07      6.72 o 
   0   9  14        1.79       12.00      5.21 o 
   1   9  14        9.28       10.30      3.68 o 
   2   9  14      486.91      615.48     71.25 o 
   3   9  14      877.94      802.15     39.14 o 
   4   9  14      386.05      303.78     32.72 o 
   5   9  14        8.33       11.24      4.80 o 
   6   9  14       15.31       11.40     11.07 o 
   7   9  14       59.90       58.31     10.25 o 
  -2  10  14       12.88       15.84      5.51 o 
  -1  10  14       25.24       36.63      7.25 o 
   0  10  14      263.75      220.93     28.61 o 
   1  10  14        7.18       12.95      4.83 o 
   2  10  14       51.85       48.66      7.39 o 
   3  10  14       38.18       26.31      4.96 o 
   4  10  14        0.15       13.41      4.43 o 
   5  10  14      100.13       92.11     11.72 o 
   6  10  14       75.96       64.84     11.07 o 
   7  10  14      247.15      205.11     28.71 o 
  -1  11  14      124.56      101.80     16.11 o 
   0  11  14      266.96      228.22     28.17 o 
   1  11  14        0.23        8.79      4.21 o 
   2  11  14       87.20       72.19      9.03 o 
   3  11  14       37.22       37.45      9.56 o 
   4  11  14       77.38       60.64      9.68 o 
   5  11  14      155.47      110.46     15.47 o 
   6  11  14       31.58       35.23      8.24 o 
   2  12  14      425.72      384.03     50.86 o 
   3  12  14       94.40       75.99     13.17 o 
   4  12  14       37.96       29.31      5.28 o 
  -3  -1  15       22.41       19.85      5.27 o 
  -2  -1  15      122.28      110.01     18.03 o 
  -1  -1  15      169.02      124.41     19.00 o 
   0  -1  15      236.96      175.14     45.17 o 
   1  -1  15      298.69      260.20     66.93 o 
   2  -1  15      457.41      353.15    107.04 o 
  -4   0  15        2.79        4.93      3.56 o 
  -3   0  15      120.09       86.06     12.46 o 
  -2   0  15      279.42      255.98     30.45 o 
  -1   0  15       25.18       28.59      8.90 o 
   0   0  15       99.97       96.36     11.63 o 
   1   0  15       27.80       28.99      8.88 o 
   2   0  15       15.25       12.25      5.13 o 
   3   0  15      191.94      174.02     53.37 o 
   4   0  15       45.79       48.94     17.10 o 
  -4   1  15        1.84        8.79      3.63 o 
  -3   1  15        1.91        8.96      3.15 o 
  -2   1  15        4.55       18.74      5.23 o 
  -1   1  15       13.18        5.57      4.71 o 
   0   1  15       79.17       87.51      9.73 o 
   1   1  15      128.79      101.37     12.08 o 
   2   1  15      320.60      285.20     35.19 o 
   3   1  15      396.20      390.07     35.44 o 
   4   1  15       17.92       15.59      7.42 o 
   5   1  15      108.22      108.03     28.88 o 
  -4   2  15        3.87       10.54      3.79 o 
  -3   2  15        6.63       13.00      3.61 o 
  -2   2  15        1.23        6.49      3.76 o 
  -1   2  15      304.12      288.90     21.79 o 
   0   2  15      100.52       96.53     16.21 o 
   1   2  15       97.27      108.38     18.91 o 
   2   2  15       21.04       23.47      6.21 o 
   3   2  15        0.71       12.87      4.92 o 
   4   2  15       20.81       17.99      8.79 o 
   5   2  15       56.17       48.09      8.51 o 
  -4   3  15       20.75       15.72      5.00 o 
  -3   3  15       17.42       21.48      5.10 o 
  -2   3  15      130.88      102.52     11.03 o 
  -1   3  15       28.47       27.98      5.70 o 
   0   3  15        1.20       19.66      6.32 o 
   1   3  15       49.37       56.99     12.85 o 
   2   3  15      101.19      106.48     12.90 o 
   3   3  15      380.30      382.76     47.11 o 
   4   3  15      363.84      386.94     70.87 o 
   5   3  15      152.90      129.04     20.54 o 
   6   3  15      120.60      124.84     24.66 o 
  -4   4  15       52.83       34.10      8.29 o 
  -3   4  15      108.71       88.26     10.31 o 
  -2   4  15        7.26       14.12      4.04 o 
  -1   4  15       55.11       47.99      6.40 o 
   0   4  15       57.19       58.93      8.06 o 
   1   4  15       30.38       34.09     12.62 o 
   2   4  15       68.27       68.55     10.93 o 
   3   4  15      307.61      302.72     25.17 o 
   4   4  15       63.45       67.34     11.63 o 
   5   4  15        2.06        8.76     11.60 o 
   6   4  15        9.56        8.68      4.02 o 
  -4   5  15        1.75        8.55      4.29 o 
  -3   5  15        2.79       15.25      4.92 o 
  -2   5  15       48.88       50.93      6.92 o 
  -1   5  15      550.24      556.29     31.06 o 
   0   5  15      226.00      212.27     22.43 o 
   1   5  15      210.29      233.06     16.32 o 
   2   5  15       47.24       47.18      9.33 o 
   3   5  15       23.58       23.44      8.94 o 
   4   5  15       18.18       14.64      5.26 o 
   5   5  15      184.30      172.06     24.66 o 
   6   5  15      219.98      168.83     26.18 o 
  -4   6  15       56.25       38.00      6.96 o 
  -3   6  15       98.87       99.65      8.68 o 
  -2   6  15       19.06       20.29     10.55 o 
  -1   6  15      135.31      115.27     12.05 o 
   0   6  15       56.21       63.45      8.50 o 
   1   6  15        4.04       14.48      5.38 o 
   2   6  15       52.71       59.96      7.29 o 
   3   6  15       23.49       23.67      7.14 o 
   4   6  15       31.33       38.18      8.67 o 
   5   6  15      277.59      321.60     49.54 o 
   6   6  15      110.67       90.90     12.79 o 
  -3   7  15        8.09       10.99      3.24 o 
  -2   7  15       57.28       55.28      7.65 o 
  -1   7  15       12.14        9.68      7.15 o 
   0   7  15      246.69      245.36     14.90 o 
   1   7  15      248.63      230.20     27.66 o 
   2   7  15      217.85      151.95     18.53 o 
   3   7  15       72.15       63.20     10.35 o 
   4   7  15       98.18       76.51     14.29 o 
   5   7  15      321.13      297.23     27.47 o 
   6   7  15      133.80      114.25     15.81 o 
  -2   8  15       13.89       18.42      5.46 o 
  -1   8  15      216.95      195.15     15.33 o 
   0   8  15       89.69       72.09      7.76 o 
   1   8  15      251.96      219.76     24.98 o 
   2   8  15      179.97      162.89     13.63 o 
   3   8  15        5.48       -0.13      4.92 o 
   4   8  15        4.46       18.14      5.40 o 
   5   8  15      346.79      253.55     42.73 o 
   6   8  15        2.04       13.35      5.39 o 
  -1   9  15       35.57       34.92      7.59 o 
   0   9  15       13.42       13.63      6.10 o 
   1   9  15        6.70       18.41      5.54 o 
   2   9  15       18.81       21.58      5.72 o 
   3   9  15      257.42      185.77     26.26 o 
   4   9  15      214.21      154.08     20.07 o 
   5   9  15      170.58      144.97     23.43 o 
   6   9  15      335.73      247.51     40.32 o 
   0  10  15       37.81       27.55      7.84 o 
   1  10  15      199.17      161.18     20.96 o 
   2  10  15       49.36       48.92      9.49 o 
   3  10  15      402.36      317.09     36.43 o 
   4  10  15      117.87       98.52     14.09 o 
   5  10  15       61.79       55.31     11.30 o 
  -1   2  16       17.02       18.22      5.72 o 
   0   2  16      308.39      271.12     38.43 o 
   1   2  16      190.13      154.33     23.39 o 
   2   2  16      199.60      166.37     22.78 o 
  -2   3  16      113.26       73.12     10.75 o 
  -1   3  16        5.42       12.43      3.52 o 
   0   3  16        8.24        7.59      4.15 o 
   1   3  16        0.50        8.50      4.73 o 
   2   3  16        0.15       16.54      6.84 o 
   3   3  16       37.18       27.15      6.68 o 
  -2   4  16        0.64       22.51      6.54 o 
  -1   4  16        6.10        9.98      4.32 o 
   0   4  16       10.19       16.59      6.03 o 
   1   4  16       57.88       68.04      9.36 o 
   2   4  16      187.70      164.01     19.95 o 
   3   4  16      491.37      433.91     55.73 o 
   4   4  16      193.04      216.67     34.44 o 
  -2   5  16       44.90       15.20      8.76 o 
  -1   5  16       16.19       31.31      6.38 o 
   0   5  16       88.09       86.74     10.88 o 
   1   5  16      118.69      108.12     10.79 o 
   2   5  16       18.06       22.47      5.73 o 
   3   5  16      125.09      105.50     15.79 o 
   4   5  16        0.47       13.85      5.67 o 
  -1   6  16       60.75       54.35      7.09 o 
   0   6  16       82.38       75.49      9.91 o 
   1   6  16       28.65       29.37      5.53 o 
   2   6  16       27.73       43.62      7.46 o 
   3   6  16       23.06       29.58      7.01 o 
   4   6  16       29.17       21.52      6.62 o 
   0   7  16       14.17       15.38      4.26 o 
   1   7  16       44.63       42.56      8.53 o 
   2   7  16      117.56       88.72     10.46 o 
   3   7  16       80.16       77.67     10.17 o 
   4   7  16       25.90       32.02      6.50 o 
   1   8  16       86.20       59.13      8.96 o 
   2   8  16      220.23      185.82     24.56 o 
   3   8  16       70.51       59.76      9.46 o 
                                                 
